# Supplementary material for: Serum anti-nucleocapsid antibody correlates of protection from SARS-CoV-2 re-infection regardless of symptoms or immune history
Source: Commun Med (Lond). 2025 May 15;5:172. doi: 10.1038/s43856-025-00894-8 (PMC12081900; doi:10.1038/s43856-025-00894-8)
Supplement: Supplementary file 4 — Supplementary Data 1 [file 43856_2025_894_MOESM4_ESM.csv]

anti_n	days_post_diagnosis
-0.09691001300805639	24
-1.3010299956639813	49
1.6580113966571124	33
1.4955443375464486	32
0.2304489213782739	58
-0.3010299956639812	42
1.3424226808222062	77
1.08278537031645	150
1.287801729930226	52
1.506505032404872	26
1.0755469613925308	32
1.276461804173244	105
0.7923916894982539	157
0.8573324964312685	16
0.8864907251724818	25
0.7781512503836436	13
1.0681858617461617	21
1.3579348470004537	38
1.3304137733491908	130
1.7075701760979363	145
1.4842998393467859	126
0.8976270912904415	115
1.0969100130080565	46
1.0170333392987803	36
1.354108439147401	19
1.842609239610562	116
1.5563025007672873	36
0.38021124171160603	117
1.1172712956557642	57
0.9731278535996987	23
1.4969296480732148	118
1.021189299069938	119
-0.3979400086720376	9
1	130
0.3424226808222063	19
0.6720978579357175	20
0.4913616938342727	12
1.5831987739686226	71
0.25527250510330607	25
1.3159703454569178	89
1.089905111439398	155
1.3560258571931227	29
1.6344772701607315	74
0.8573324964312685	46
0.38021124171160603	158
-0.3979400086720376	149
0.7634279935629372	137
1.4742162640762553	33
0.5185139398778874	136
0.6901960800285137	17
1.92272545799326	131
1.481442628502305	120
1.2329961103921538	45
1.334453751150931	108
1.7693773260761385	27
0.6532125137753437	30
1.4281347940287887	115
1.3521825181113625	116
1.2741578492636798	30
1.7007037171450194	115
-0.045757490560675115	12
1.3263358609287514	43
0.5563025007672873	18
1.4578818967339924	96
1.3838153659804313	229
0.2304489213782739	23
1.2174839442139063	66
0.3010299956639812	21
0.4623979978989561	133
0.7403626894942439	20
1.0606978403536116	71
1.0170333392987803	71
0.07918124604762482	199
0.8633228601204559	121
1.9334872878487055	98
1.3159703454569178	102
1.8796692056320534	112
1.0492180226701815	134
-0.5228787452803376	20
1.1139433523068367	20
1.2304489213782739	35
1.1367205671564067	80
1.2966651902615312	17
1.4471580313422192	103
0.9030899869919435	17
1.0374264979406236	15
1.1038037209559568	113
1.8915374576725645	119
0	118
0.04139268515822508	10
1.2227164711475833	28
1.1238516409670858	25
1.3404441148401183	70
1.8215135284047732	62
0.7558748556724915	40
1.481442628502305	13
1.507855871695831	116
1.8561244442423004	46
-0.6989700043360187	79
1.6748611407378116	137
0.146128035678238	11
0.785329835010767	23
1.8536982117761744	102
0.5314789170422551	218
1.1789769472931695	9
1.3783979009481377	30
1.7218106152125465	103
0.9138138523837166	121
2.0086001717619175	119
1.9849771264154934	114
0.5185139398778874	78
1.3483048630481607	87
1.0530784434834197	103
0.7160033436347992	9
0.11394335230683679	32
1.6551384348113822	120
0.8633228601204559	81
1.3891660843645324	46
1.130333768495006	132
1.5622928644564746	125
0.7993405494535817	126
1.4638929889859074	33
1.9469432706978254	236
1.0334237554869496	114
0.724275869600789	125
1.1072099696478683	138
0.8692317197309762	243
0.6127838567197355	275
1.7737864449811935	3
1.1643528557844371	70
0.5314789170422551	21
1.3579348470004537	127
1.6693168805661123	85
-0.045757490560675115	14
-0.045757490560675115	125
0.8195439355418687	96
1.6821450763738317	121
1.9429995933660404	54
1.404833716619938	102
1.7315887651867388	96
1.3117538610557542	125
2	40
1.167317334748176	101
0.5440680443502757	195
0.25527250510330607	102
1.2624510897304295	146
0.6627578316815741	287
1.3856062735983121	143
0.3222192947339193	333
1.7299742856995557	149
1.6201360549737576	11
0.9493900066449128	117
1.0606978403536116	72
1.0934216851622351	147
0.5797835966168101	167
0.7481880270062004	45
0.47712125471966244	270
1.8375884382355112	116
0.6989700043360189	241
0.8061799739838872	70
1.235528446907549	127
1.5550944485783191	19
1.3159703454569178	162
0.9590413923210935	170
1.0374264979406236	137
1.954242509439325	44
1.4771212547196624	147
0.3010299956639812	258
0.6334684555795865	7
0.6334684555795865	161
0.9084850188786497	144
1.3222192947339193	51
1.0170333392987803	13
0.11394335230683679	326
1.3263358609287514	35
0.5910646070264992	160
1.2304489213782739	102
-0.1549019599857432	9
-0.09691001300805639	20
0.7781512503836436	17
1.4440447959180762	148
0.6627578316815741	25
0.7075701760979364	85
-0.3010299956639812	14
0.3010299956639812	34
1.3747483460101038	146
1.515873843711679	158
0.3424226808222063	133
0.07918124604762482	29
0.2787536009528289	12
-1	11
0.43136376415898736	24
0.8808135922807914	68
1.6560982020128319	156
1.404833716619938	151
0.6532125137753437	46
1.4871383754771865	93
0.8195439355418687	137
1.0863598306747482	25
1.1271047983648077	278
1.6646419755561255	130
0.4913616938342727	171
-0.5228787452803376	78
1.1139433523068367	278
1.235528446907549	145
1.1398790864012365	124
1.0644579892269184	57
1.4487063199050798	144
0.7075701760979364	158
1.359835482339888	117
1.0374264979406236	217
-1	9
0.7923916894982539	291
1.7024305364455252	56
0.3010299956639812	278
0.2787536009528289	309
1.4983105537896004	160
1.3944516808262162	100
1.7101173651118162	204
0.4471580313422192	35
0.5314789170422551	19
1.1986570869544226	28
0.2787536009528289	84
1.4712917110589385	135
0.2304489213782739	327
-1.3010299956639813	150
1.7737864449811935	102
-0.045757490560675115	10
0.505149978319906	145
1.481442628502305	40
0.9912260756924949	25
1.424881636631067	132
0.9242792860618817	35
1.3710678622717363	103
1.3263358609287514	24
1.3180633349627615	134
1.8506462351830666	105
2.0170333392987803	49
-0.2218487496163564	10
1.8926510338773002	39
1.1931245983544616	121
0.2787536009528289	12
0.2041199826559248	32
1.5010592622177514	23
0.8512583487190752	139
1.130333768495006	25
1.6522463410033232	97
-0.6989700043360187	8
1.0374264979406236	138
0.04139268515822508	138
1.14921911265538	26
1.021189299069938	34
1.0934216851622351	98
1.0718820073061255	146
1.0606978403536116	315
0.9444826721501687	94
1.4983105537896004	110
0.8864907251724818	33
0.724275869600789	11
1.5705429398818975	119
1.9122220565324155	107
1.2304489213782739	169
0.414973347970818	151
0.11394335230683679	21
0.8129133566428556	148
0.43136376415898736	174
1.5211380837040362	114
1.1702617153949575	58
1.6263403673750423	345
0.8512583487190752	149
1.5763413502057928	16
1.0086001717619175	99
1.1367205671564067	134
1.2041199826559248	64
1.2479732663618066	98
1.8802417758954804	39
1.2922560713564761	110
1	49
1.8709888137605752	103
1.1271047983648077	131
0.9637878273455552	93
0.6334684555795865	155
1.3729120029701065	37
1.7535830588929067	43
0.5797835966168101	16
0.07918124604762482	18
1.0374264979406236	109
0.2041199826559248	10
0.9637878273455552	161
1.252853030979893	75
1.806179973983887	116
0.9444826721501687	279
1.7185016888672742	55
0.9777236052888477	85
0.505149978319906	18
0.8129133566428556	11
0.4471580313422192	153
1.8585371975696392	77
1.4183012913197455	32
0.8260748027008264	24
0.3424226808222063	10
1.4857214264815801	24
0	13
0.8260748027008264	115
1.209515014542631	10
-1	12
0.785329835010767	138
1.7283537820212285	143
1.3710678622717363	91
0.8633228601204559	118
0.9777236052888477	151
0.8573324964312685	138
-0.3979400086720376	14
1.212187604403958	132
1.5693739096150459	128
0.7708520116421442	27
1.2068258760318498	26
-0.5228787452803376	8
1.0644579892269184	102
1.0934216851622351	128
0.5797835966168101	70
1.0253058652647702	15
1.6857417386022637	23
1.865103974641128	152
1.608526033577194	126
1.0413926851582251	113
1.5352941200427705	80
0.724275869600789	11
0.7323937598229685	151
0.8976270912904415	144
0.7781512503836436	12
2.0086001717619175	30
0.17609125905568124	120
1.4199557484897578	160
0.9590413923210935	127
1.4313637641589874	113
1.890979596989689	102
1.1931245983544616	174
1.9014583213961123	148
1.7092699609758308	31
0.4623979978989561	226
1.404833716619938	177
1.1522883443830565	157
1.2741578492636798	143
1.5237464668115646	127
1.5024271199844328	88
1.416640507338281	108
1.1958996524092338	131
1.2922560713564761	90
1.5352941200427705	41
0.25527250510330607	137
1.5797835966168101	95
1.734799829588847	152
1.0453229787866574	150
1.334453751150931	157
0.47712125471966244	21
0.2787536009528289	149
1.24551266781415	31
1.9469432706978254	47
1.2671717284030137	131
1.6354837468149122	77
-1	8
0.6334684555795865	154
1.4099331233312946	30
0.3979400086720376	250
-0.3010299956639812	9
1.100370545117563	132
-0.3979400086720376	18
0.7558748556724915	115
1.4082399653118496	121
0.07918124604762482	50
0.3222192947339193	10
2.271841606536499	142
1.6830470382388496	134
0.919078092376074	103
1.0791812460476249	123
1.0043213737826426	132
1.0530784434834197	135
1.5976951859255124	214
0.724275869600789	129
1.639486489268586	129
0.5314789170422551	29
1.3710678622717363	135
1.5538830266438743	157
1.7075701760979363	95
0.3424226808222063	8
1.6138418218760693	31
1.0644579892269184	27
1.9656719712201067	109
1.3180633349627615	52
1.530199698203082	51
1.823474229170301	80
0.785329835010767	163
0.3222192947339193	305
1.1522883443830565	174
1.3384564936046048	285
1.307496037913213	119
1.541579243946581	134
1.3783979009481377	32
1.3820170425748683	124
-0.3979400086720376	7
1.6074550232146685	128
0.3222192947339193	10
-1	10
2.1931245983544616	266
1.2304489213782739	141
1.3096301674258988	25
1.545307116465824	55
1.1903316981702914	11
0.8061799739838872	90
1.7759743311293692	85
1.390935107103379	21
-1	8
1.403120521175818	46
1.3944516808262162	17
0.8129133566428556	142
1.2278867046136734	304
1.0413926851582251	122
2.1367205671564067	164
1.505149978319906	77
0.7323937598229685	240
1.3654879848908996	135
1.5440680443502757	106
1.1139433523068367	289
2.060697840353612	113
1.4668676203541096	126
1.1643528557844371	153
1.987219229908005	127
0.5185139398778874	272
1.4871383754771865	120
0.3010299956639812	163
1.5403294747908738	126
1.6720978579357175	135
1.0530784434834197	149
1.5797835966168101	112
1.8027737252919758	109
0.8692317197309762	147
0.8325089127062363	139
1.4857214264815801	22
1.6821450763738317	135
1.4742162640762553	35
1.3838153659804313	18
1.1702617153949575	104
0.5563025007672873	97
1.2148438480476977	129
-0.3010299956639812	288
0.568201724066995	137
0.9084850188786497	146
1.5774917998372253	116
0.3010299956639812	223
1.4502491083193612	472
1.8202014594856402	124
0.9030899869919435	227
0.8808135922807914	313
1.675778341674085	95
1.1583624920952498	32
1.1139433523068367	60
1.8363241157067516	119
1.4955443375464486	129
-1	7
0.8750612633917001	96
1.2278867046136734	139
1.5477747053878226	123
1.1522883443830565	27
1.8727388274726686	45
-0.5228787452803376	32
0.43136376415898736	10
1.2253092817258628	152
0.6020599913279624	26
1.462397997898956	96
1.0530784434834197	290
0.6812412373755872	241
1.4487063199050798	163
0.5563025007672873	310
1.1271047983648077	75
1.3324384599156054	296
1.130333768495006	151
1.5705429398818975	118
1.5237464668115646	114
1.7788744720027396	112
1.4424797690644486	137
0.6434526764861874	137
0.7993405494535817	156
-1.3010299956639813	93
1.4533183400470377	131
1.021189299069938	301
1.3521825181113625	153
1.276461804173244	147
0	134
1.3242824552976926	46
1.503790683057181	27
1.1553360374650619	155
1.3636119798921444	127
0.6989700043360189	135
0.568201724066995	321
1.416640507338281	146
1.4955443375464486	66
0.5185139398778874	127
1.61066016308988	41
0.7403626894942439	152
1.8020892578817327	74
1.725094521081469	142
1.021189299069938	101
1.5352941200427705	137
0.07918124604762482	230
1.110589710299249	133
1.2278867046136734	16
0.3010299956639812	129
1.973589623427257	36
1.2855573090077739	163
1.7109631189952756	30
1.526339277389844	220
1.4471580313422192	136
1.307496037913213	173
1.1846914308175989	47
0.8129133566428556	131
1.3463529744506386	131
1.4756711883244296	293
0.2787536009528289	271
1.0170333392987803	137
1.1139433523068367	18
1.4727564493172123	140
1.3926969532596658	134
1.3463529744506386	132
0.6989700043360189	129
1.8970770032094204	125
1.0043213737826426	146
-0.5228787452803376	9
1.173186268412274	118
0.7634279935629372	26
1.5809249756756194	115
1.2405492482825997	307
-0.6989700043360187	32
1.5563025007672873	12
1.7267272090265722	26
0.6232492903979004	155
0.9777236052888477	129
0.43136376415898736	226
1.526339277389844	145
1.675778341674085	144
1.4440447959180762	115
1.403120521175818	125
1.561101383649056	95
0.3222192947339193	19
0.7403626894942439	17
1.6095944092252201	130
1.252853030979893	121
1.7024305364455252	116
1.5010592622177514	312
1.1139433523068367	299
1.4281347940287887	93
1.5224442335063197	100
1.4927603890268375	131
1.2227164711475833	118
1.7058637122839193	108
1.7315887651867388	82
1.6095944092252201	127
-1.3010299956639813	19
2.0827853703164503	296
1.2253092817258628	133
1.8469553250198238	95
1.6414741105040995	88
1.7032913781186614	115
0.3222192947339193	81
1.2810333672477277	130
1.6560982020128319	67
1.4996870826184039	96
0.7708520116421442	30
1.089905111439398	221
1.5965970956264601	76
1.130333768495006	198
1.3521825181113625	83
1.2227164711475833	105
1.7275412570285564	80
1.806179973983887	119
1.3979400086720377	185
1.4885507165004443	125
1.6031443726201824	50
0.7403626894942439	95
0.8976270912904415	80
1.3747483460101038	14
1.8129133566428555	82
1.146128035678238	123
1.4668676203541096	112
-1.3010299956639813	130
1.6180480967120927	108
0.7403626894942439	105
2.27415784926368	309
-1.3010299956639813	97
1.390935107103379	136
0.17609125905568124	282
0.8864907251724818	172
1.4183012913197455	24
0.505149978319906	309
1.2810333672477277	160
0.785329835010767	257
1.513217600067939	137
1.667452952889954	40
1.2068258760318498	137
0.17609125905568124	107
0.9294189257142927	20
1.130333768495006	140
1.3979400086720377	158
1.7520484478194385	145
1.5658478186735176	134
0.414973347970818	253
0.414973347970818	166
1.3873898263387294	153
0.9777236052888477	15
1.4487063199050798	24
1.1583624920952498	225
1.6170003411208989	125
1.2479732663618066	103
1.5378190950732742	26
1.413299764081252	68
0.3222192947339193	169
1.6344772701607315	168
0.9542425094393249	256
1.0170333392987803	54
1.3180633349627615	146
1.287801729930226	106
1.6848453616444126	121
1.167317334748176	124
0.7075701760979364	139
1.3138672203691535	70
0.7923916894982539	95
0.8920946026904804	179
1.6148972160331345	129
0.8195439355418687	62
1.60422605308447	74
1.9712758487381052	101
1.4653828514484182	11
1.5390760987927767	116
1.5440680443502757	114
1.4313637641589874	145
1.6473829701146199	159
1.7084209001347128	59
1.3710678622717363	92
1.0791812460476249	131
1.4082399653118496	137
1.7664128471123994	86
1.3053513694466237	127
1.0043213737826426	121
1.9698816437464999	83
1.4082399653118496	137
1.3304137733491908	111
-1	304
-0.5228787452803376	18
0.8129133566428556	307
1.3138672203691535	154
1.3159703454569178	141
1.6324572921847242	134
0.9637878273455552	118
1.0170333392987803	145
0.7923916894982539	16
1.4183012913197455	134
1.7151673578484579	32
0.7160033436347992	152
1.3617278360175928	111
-0.2218487496163564	132
1.5921767573958667	106
1.2253092817258628	113
-0.6989700043360187	9
-0.3010299956639812	12
1.4424797690644486	120
0.8388490907372553	121
1.5276299008713388	114
1.2600713879850747	125
0.5910646070264992	209
1.9822712330395684	114
1.437750562820388	156
1.1335389083702174	244
0.146128035678238	130
1.7226339225338123	120
1.187520720836463	82
1.749736315569061	146
0.7323937598229685	110
1.7937903846908188	8
1.6972293427597176	128
1.6117233080073419	158
0.11394335230683679	12
1.2013971243204515	23
0.3222192947339193	131
0.6334684555795865	133
1.354108439147401	128
1.1367205671564067	118
1.6148972160331345	135
0.4623979978989561	85
1.4393326938302626	58
1.4871383754771865	92
0.25527250510330607	115
1.551449997972875	92
0.5314789170422551	217
1.6503075231319364	50
1.7634279935629373	72
1.1139433523068367	82
0.9030899869919435	97
1.1818435879447726	188
0.6232492903979004	176
1.9030899869919435	103
1.1903316981702914	96
1.9138138523837167	77
1.7058637122839193	37
1.5550944485783191	177
1.5378190950732742	94
1.1172712956557642	118
1.3560258571931227	178
0.9294189257142927	32
1.5809249756756194	130
1.2810333672477277	148
1.4668676203541096	136
0.8325089127062363	106
0.04139268515822508	219
0.4913616938342727	197
1.320146286111054	94
1.5171958979499742	48
0.36172783601759284	194
1.7371926427047373	191
0.8976270912904415	30
1.2787536009528289	43
1.167317334748176	168
1.0374264979406236	50
1.9489017609702137	84
1.235528446907549	98
0.9684829485539351	52
1.1702617153949575	184
1.404833716619938	49
1.6730209071288962	60
1.403120521175818	185
1.1986570869544226	63
1.2671717284030137	46
1.2787536009528289	113
1.4487063199050798	166
1.0934216851622351	299
0.9684829485539351	92
0.2041199826559248	70
1.2013971243204515	44
1.649334858712142	52
1.6138418218760693	104
0.9344984512435677	148
1.9712758487381052	89
1.3654879848908996	53
1.4842998393467859	85
0.8573324964312685	183
1.0606978403536116	42
1.5888317255942073	57
-0.3010299956639812	186
1.5440680443502757	97
1.3747483460101038	98
1.6503075231319364	132
1.861534410859038	45
0.8692317197309762	108
1.4281347940287887	57
1.3783979009481377	110
0.5314789170422551	27
1.3010299956639813	82
1.6580113966571124	171
1.2787536009528289	80
1.4487063199050798	99
1.3944516808262162	58
1.575187844927661	43
1.146128035678238	111
0.7403626894942439	180
1.146128035678238	86
0.7781512503836436	57
2.060697840353612	51
0.4471580313422192	200
1.2329961103921538	39
0.3979400086720376	47
0.8195439355418687	191
0.9138138523837166	26
1.1038037209559568	58
0.6434526764861874	322
1.0606978403536116	201
0.9912260756924949	36
1.507855871695831	92
-0.3979400086720376	200
1.0453229787866574	60
0.5910646070264992	52
1.3242824552976926	52
2.1492191126553797	54
0.2041199826559248	24
1.3502480183341627	199
0.505149978319906	20
1.1986570869544226	177
1.089905111439398	28
0.36172783601759284	269
1.3222192947339193	24
1.6580113966571124	42
0.8750612633917001	177
1.534026106056135	59
0.6434526764861874	178
0.3010299956639812	227
1.6812412373755872	177
1.376576957056512	62
1.890979596989689	105
-1.3010299956639813	57
0.3424226808222063	195
1.8401060944567578	39
1.146128035678238	112
1.416640507338281	54
1.4927603890268375	57
0.25527250510330607	221
0.919078092376074	164
0.8512583487190752	72
1.5526682161121932	50
1.7909884750888159	78
1.271841606536499	84
0.505149978319906	147
1.5145477526602862	50
1.4842998393467859	52
1.3263358609287514	207
1.2013971243204515	57
0.5314789170422551	196
0.38021124171160603	88
0.7558748556724915	72
0	71
1.3010299956639813	83
0.7634279935629372	57
0.3424226808222063	35
0.9294189257142927	42
0.7558748556724915	201
1.390935107103379	90
-0.2218487496163564	142
0.9084850188786497	341
0.919078092376074	187
0.47712125471966244	221
1.146128035678238	180
0.8976270912904415	280
1.5024271199844328	69
0.5910646070264992	354
1.5171958979499742	120
0.04139268515822508	341
0.25527250510330607	371
1.2253092817258628	164
0.9493900066449128	90
1.3031960574204888	82
1.1643528557844371	91
1.1205739312058498	27
1.7708520116421442	41
1.5477747053878226	56
-1.3010299956639813	212
1.6180480967120927	71
0.3424226808222063	55
0.9138138523837166	45
1.1583624920952498	167
1.3283796034387378	87
2.037426497940624	113
1.4941545940184429	72
1.677606952720493	102
0.9912260756924949	184
1.1205739312058498	75
1.9623693356700211	86
0.6334684555795865	202
1.5921767573958667	86
1.4857214264815801	72
1.515873843711679	51
1.307496037913213	97
1.469822015978163	29
1.403120521175818	45
1.0934216851622351	28
2.012837224705172	54
1.3729120029701065	174
1.1789769472931695	96
1.14921911265538	44
1.3579348470004537	74
1.354108439147401	181
1.7185016888672742	186
1.0606978403536116	225
1.6998377258672457	49
0.6232492903979004	205
0.11394335230683679	231
1.0293837776852097	44
0.2787536009528289	56
0.146128035678238	32
1.730782275666389	72
0.8129133566428556	154
1.209515014542631	14
0.4471580313422192	308
1.8318697742805017	92
1.1398790864012365	104
1.761927838420529	157
0.9294189257142927	183
1.505149978319906	93
1.1958996524092338	71
0.8325089127062363	165
1.100370545117563	66
0.7781512503836436	218
1.2329961103921538	41
1.551449997972875	175
1.5587085705331658	54
0.9912260756924949	32
1.8627275283179747	42
1.761927838420529	67
1.7283537820212285	35
1.6608654780038692	133
0.4471580313422192	22
1.4183012913197455	88
0.9822712330395684	82
1.9813655090785445	46
1.1335389083702174	191
0.11394335230683679	68
1.7283537820212285	66
1.8887409606828927	49
0.5563025007672873	193
1.2068258760318498	146
0.11394335230683679	22
1.1760912590556813	52
0.7708520116421442	195
0.9731278535996987	70
1.173186268412274	187
1.3404441148401183	186
1.5010592622177514	81
1.5717088318086876	83
0.8864907251724818	23
1.187520720836463	65
1.1038037209559568	158
0.7634279935629372	54
1.187520720836463	49
0.9395192526186184	184
1.0413926851582251	44
1.0043213737826426	37
-0.5228787452803376	5
1.6053050461411094	71
1.7566361082458481	79
1.6766936096248666	208
1.551449997972875	182
0.5910646070264992	13
1.4456042032735976	135
1.6304278750250238	66
1.3820170425748683	42
0.5910646070264992	207
0.6127838567197355	209
1.8318697742805017	85
0.17609125905568124	177
1.717670503002262	45
1.209515014542631	169
1.657055852857104	158
1.0681858617461617	229
1.167317334748176	233
0.9912260756924949	199
1.7315887651867388	32
1.2201080880400552	143
1.0492180226701815	146
1.8202014594856402	82
1.3502480183341627	137
1.3364597338485296	26
1.705007959333336	41
1.0606978403536116	15
1.0128372247051722	192
1.287801729930226	199
1.6848453616444126	30
1.4593924877592308	32
0.07918124604762482	189
0.3010299956639812	30
1.3324384599156054	73
1.857935264719429	89
1.639486489268586	119
0.9912260756924949	18
0.4913616938342727	10
1.2405492482825997	48
0.38021124171160603	294
0.785329835010767	50
0.2041199826559248	60
0.9138138523837166	157
1.255272505103306	37
0.3424226808222063	15
0.4471580313422192	92
1.3443922736851108	31
1.390935107103379	18
0.9084850188786497	144
1.1430148002540952	165
0.9542425094393249	38
0.568201724066995	168
0.8692317197309762	71
1.187520720836463	176
1.5327543789924978	199
1.5440680443502757	138
1.3483048630481607	40
1.8027737252919758	73
1.7520484478194385	69
1.4265112613645752	94
1.5634810853944108	92
1.2148438480476977	69
1.0606978403536116	59
1.290034611362518	360
2.110589710299249	210
1.8055008581584002	108
1.021189299069938	196
1.3617278360175928	202
1.8318697742805017	57
1.677606952720493	48
1.4653828514484182	131
1.8325089127062364	84
1.6232492903979006	43
0.6434526764861874	164
1.5171958979499742	161
1.1958996524092338	96
0.8808135922807914	84
1.2787536009528289	119
1.5237464668115646	65
1.5622928644564746	49
0.6989700043360189	197
0.7323937598229685	56
1.4857214264815801	69
2.0170333392987803	237
1.2833012287035497	151
1.1398790864012365	210
1.390935107103379	181
1.2671717284030137	198
1.965201701025912	187
0.7403626894942439	228
0.36172783601759284	345
1.2833012287035497	193
0	239
1.4638929889859074	209
0.8325089127062363	224
1.5477747053878226	183
1.6374897295125106	96
1.1553360374650619	34
0.505149978319906	47
1.4969296480732148	94
1.3304137733491908	42
1.3159703454569178	49
1.3654879848908996	40
-0.3979400086720376	355
1.0644579892269184	48
0.5910646070264992	216
1.4842998393467859	15
1.6364878963533653	192
0.7075701760979364	294
0.6989700043360189	377
1.2922560713564761	103
0.9590413923210935	130
1.806179973983887	76
1.8898617212581883	63
0.9637878273455552	206
1.9014583213961123	59
1.2624510897304295	30
1.421603926869831	94
-0.5228787452803376	100
1.4563660331290431	67
1.1818435879447726	59
0.919078092376074	361
0.8388490907372553	221
1.9360107957152095	63
1.7888751157754168	58
0.6720978579357175	223
2.376576957056512	200
0.7781512503836436	369
1.0413926851582251	221
1.0334237554869496	216
1.376576957056512	68
0.04139268515822508	32
1.911690158753861	52
1.4857214264815801	54
-0.2218487496163564	203
1.5538830266438743	108
1.4440447959180762	27
1.2278867046136734	180
0.3979400086720376	378
1.2068258760318498	200
0.414973347970818	181
0.7323937598229685	44
1.0374264979406236	38
1.4828735836087537	97
1.6551384348113822	127
0.7323937598229685	157
1.507855871695831	43
1.0293837776852097	186
2.0569048513364727	71
0.25527250510330607	184
1.6384892569546374	86
0.2304489213782739	32
1.2068258760318498	229
1.421603926869831	106
0.07918124604762482	326
1.0718820073061255	22
0.8195439355418687	43
0.414973347970818	378
1.3159703454569178	44
0.8388490907372553	32
1.3364597338485296	189
1.1398790864012365	50
0.5440680443502757	52
0.4471580313422192	185
0.8920946026904804	201
1.4828735836087537	44
1.6910814921229684	64
1.3384564936046048	53
0.6434526764861874	32
0.6232492903979004	36
1.376576957056512	82
1.506505032404872	168
0.919078092376074	361
-0.3979400086720376	86
1.8055008581584002	49
1.7671558660821804	52
1.8388490907372552	42
1.9185545305502736	55
1.252853030979893	32
1.5198279937757189	23
1.4727564493172123	16
0.6812412373755872	13
1.657055852857104	36
1.390935107103379	192
1.0569048513364727	182
0.3424226808222063	19
1.5352941200427705	181
0.9956351945975499	361
1.0293837776852097	155
1.3729120029701065	163
1.1702617153949575	39
0.9395192526186184	180
2.0211892990699383	36
1.6127838567197355	145
1.4727564493172123	191
0.3424226808222063	40
1.1238516409670858	17
-1.3010299956639813	448
1.2304489213782739	61
2.2648178230095364	360
1.72916478969277	159
2.1931245983544616	90
1.429752280002408	178
0.2041199826559248	144
1.0086001717619175	194
1.4487063199050798	130
1.9854264740830017	25
1.1553360374650619	94
0	375
1.0718820073061255	178
1.6444385894678386	15
1.089905111439398	186
1.4578818967339924	144
0.8325089127062363	186
1.235528446907549	175
-1.3010299956639813	160
2.1931245983544616	59
0	21
0.6720978579357175	234
1.4941545940184429	91
0.3424226808222063	371
0.9294189257142927	199
-0.5228787452803376	58
1.88309335857569	83
1.9781805169374138	316
1.1931245983544616	227
1.4099331233312946	76
1.0530784434834197	44
1.436162647040756	89
-0.045757490560675115	230
1.4393326938302626	232
0.724275869600789	319
0.6232492903979004	32
0.9294189257142927	117
1.6946051989335686	44
1.1139433523068367	213
1.6503075231319364	65
1.8432327780980093	66
1.5932860670204574	50
1.4941545940184429	38
0.3010299956639812	207
0.724275869600789	163
0.6901960800285137	246
1.3979400086720377	191
-1.3010299956639813	61
1.4785664955938433	151
1.021189299069938	51
2.143014800254095	51
1.3502480183341627	60
1.6646419755561255	171
1.250420002308894	184
0.4913616938342727	207
1.1846914308175989	215
1.403120521175818	226
1.7535830588929067	129
1.1205739312058498	159
0.7781512503836436	66
1.2013971243204515	54
0.7481880270062004	200
1.0681858617461617	196
1.5899496013257077	46
0.9912260756924949	206
-1.3010299956639813	371
1.3031960574204888	58
0.6720978579357175	185
1.4082399653118496	85
1.2922560713564761	203
1.7937903846908188	58
0.8573324964312685	66
0.6434526764861874	69
0.3222192947339193	221
1.0530784434834197	180
-0.3979400086720376	199
1.2695129442179163	105
0.17609125905568124	89
1.404833716619938	176
-0.6989700043360187	17
1.7730546933642626	54
1.7810369386211318	45
0.8976270912904415	63
0.9294189257142927	182
0.9637878273455552	73
0.2787536009528289	278
1.7902851640332418	183
1.173186268412274	224
1.8819549713396004	52
1.2922560713564761	70
0.5440680443502757	179
1.6148972160331345	197
1.6190933306267428	228
1.7611758131557314	40
1.8188854145940099	46
0.8750612633917001	50
0.919078092376074	38
0.07918124604762482	198
0.8573324964312685	67
