# Supplementary material for: Serum anti-nucleocapsid antibody correlates of protection from SARS-CoV-2 re-infection regardless of symptoms or immune history
Source: Commun Med (Lond). 2025 May 15;5:172. doi: 10.1038/s43856-025-00894-8 (PMC12081900; doi:10.1038/s43856-025-00894-8)
Supplement: Supplementary file 5 — Supplementary Data 2 [file 43856_2025_894_MOESM5_ESM.csv]

anti_n	days_post_diagnosis
0.9777236052888477	121
2.3010299956639813	124
1.877371345869774	17
1.73559889969818	88
2.1931245983544616	343
1.6117233080073419	128
2.230448921378274	94
1.9508514588885464	27
2.173186268412274	165
2.296665190261531	87
0.7923916894982539	237
2.037426497940624	119
2.0253058652647704	162
2.3180633349627615	36
1.0453229787866574	154
2.1702617153949575	403
2.3404441148401185	155
2.12057393120585	89
1.9912260756924949	222
1.3053513694466237	219
0.5797835966168101	305
2.2833012287035497	29
1.6963563887333322	175
1.403120521175818	180
2.0453229787866576	100
1.550228353055094	58
