# Supplementary material for: Serum anti-nucleocapsid antibody correlates of protection from SARS-CoV-2 re-infection regardless of symptoms or immune history
Source: Commun Med (Lond). 2025 May 15;5:172. doi: 10.1038/s43856-025-00894-8 (PMC12081900; doi:10.1038/s43856-025-00894-8)
Supplement: Supplementary file 6 — Supplementary Data 3 [file 43856_2025_894_MOESM6_ESM.xlsx]

## Sheet: supdata1
new_infection	anti_n	anti_s	NT_BA5	aged	male_sex	comorbidity	vaccination_count	sitea1	sitea2	sitea3	sitem1	sitem2	sitem3	siteo1	siteo2	siteo3	sitet1	sitet2	sitet3	sitef1	sitef2	sitef3	prior_infect	bivalent	symptomaic	asymptomatic	hybrid
1	1.56937	4.51055	NA	0	1	1	4	0	0	0	0	0	0	0	0	0	1	0	0	0	0	0	1	1	0	1	1
1	0.832509	4.87506	NA	1	1	0	5	1	0	0	0	0	0	0	0	0	0	0	0	0	0	0	1	1	0	1	1
1	0.255273	4.5832	NA	0	0	0	4	0	1	0	0	0	0	0	0	0	0	0	0	0	0	0	1	0	0	1	1
1	1.0569	4.93601	NA	0	1	0	5	0	0	0	0	0	0	0	0	0	0	1	0	0	0	0	1	1	0	1	1
1	0.30103	4.65514	NA	1	0	0	5	0	0	0	0	0	0	0	0	0	0	0	0	0	0	1	1	1	0	1	1
1	0	4.87564	NA	1	1	0	5	0	0	0	0	0	0	0	0	0	1	0	0	0	0	0	1	1	0	1	1
1	0.278754	4.66932	NA	1	0	1	5	0	1	0	0	0	0	0	0	0	0	0	0	0	0	0	1	1	0	1	1
1	-0.0457575	4.2833	NA	0	1	0	4	0	0	0	0	0	0	0	0	0	1	0	0	0	0	0	1	1	0	1	1
1	0.255273	4.9248	NA	0	0	1	2	0	0	0	0	0	1	0	0	0	0	0	0	0	0	0	1	0	0	1	1
1	0.531479	4.27646	NA	0	0	0	4	0	0	0	0	0	0	0	0	0	0	0	1	0	0	0	1	1	0	1	1
1	0.778151	4.73799	NA	0	1	0	4	0	0	0	0	0	0	0	0	1	0	0	0	0	0	0	1	1	0	1	1
1	0.414973	4.13033	NA	0	0	0	3	0	0	0	0	0	0	0	0	0	0	0	0	1	0	0	1	0	0	1	1
1	1.0569	4.36736	NA	0	0	0	4	0	0	0	0	0	0	0	0	0	0	0	0	0	0	1	1	1	0	1	1
1	0.477121	4.81224	NA	0	0	0	4	0	0	1	0	0	0	0	0	0	0	0	0	0	0	0	1	1	0	1	1
1	0.662758	4.61066	NA	0	1	0	5	0	0	0	0	0	0	0	1	0	0	0	0	0	0	0	1	1	0	1	1
1	0.70757	4.44716	NA	0	0	0	2	0	0	0	0	0	0	0	0	1	0	0	0	0	0	0	1	0	0	1	1
1	0.591065	4.69897	NA	0	0	0	5	0	0	0	0	0	0	1	0	0	0	0	0	0	0	0	1	1	0	1	1
1	0.623249	4.3075	NA	0	1	1	5	0	0	0	0	0	0	0	0	0	0	0	0	1	0	0	1	1	0	1	1
1	0	4.54654	NA	0	1	0	5	0	0	0	0	0	0	0	0	0	0	1	0	0	0	0	1	1	0	1	1
1	1.12057	4.61278	NA	0	1	0	3	0	0	0	0	0	0	0	0	0	0	0	0	1	0	0	1	0	0	1	1
1	-1.30103	2.78533	0.39794	0	0	0	2	0	1	0	0	0	0	0	0	0	0	0	0	0	0	0	0	0	1	NA	0
1	-1.30103	4.17319	1.45154	0	0	0	3	0	0	0	0	0	0	0	0	0	0	0	1	0	0	0	0	0	0	1	0
1	-1.30103	3.24055	0.849485	0	0	0	3	0	0	0	0	0	0	0	0	0	0	0	0	1	0	0	0	0	0	1	0
1	-1.30103	4.20952	1.30103	0	0	1	4	0	1	0	0	0	0	0	0	0	0	0	0	0	0	0	0	0	1	NA	0
1	-1.30103	4.07918	1.45154	0	0	1	4	0	0	1	0	0	0	0	0	0	0	0	0	0	0	0	0	0	1	NA	0
1	-1.30103	3.53529	0.69897	0	0	0	4	0	0	0	0	1	0	0	0	0	0	0	0	0	0	0	0	1	1	NA	0
1	-1.30103	4.23805	1.75257	0	0	0	4	0	0	0	0	0	0	0	0	0	1	0	0	0	0	0	0	1	0	1	0
1	-0.522879	3.80346	1.45154	0	1	0	5	0	0	0	0	0	0	0	0	0	0	1	0	0	0	0	0	1	0	1	0
1	-1.30103	-0.69897	0.39794	0	0	1	0	0	0	0	0	0	0	0	0	1	0	0	0	0	0	0	0	0	1	NA	0
1	-1.30103	4.22011	1.45154	0	0	0	3	0	0	0	0	0	0	0	0	1	0	0	0	0	0	0	0	0	1	NA	0
1	-1.30103	3.8657	1	0	0	0	5	0	0	0	0	1	0	0	0	0	0	0	0	0	0	0	0	1	0	1	0
1	-1.30103	4.3962	1.75257	0	1	0	4	1	0	0	0	0	0	0	0	0	0	0	0	0	0	0	0	1	0	1	0
1	-1.30103	4.18469	1.75257	0	1	0	4	0	0	0	0	0	0	0	0	0	0	0	1	0	0	0	0	1	0	1	0
1	-1.30103	3.82543	1	0	0	1	3	0	0	0	0	0	0	1	0	0	0	0	0	0	0	0	0	0	1	NA	0
1	-1.30103	2.16435	0.39794	0	1	1	2	0	0	0	0	1	0	0	0	0	0	0	0	0	0	0	0	0	1	NA	0
1	-1.30103	2.82866	0.39794	0	0	0	2	0	0	0	0	0	1	0	0	0	0	0	0	0	0	0	0	0	1	NA	0
1	-0.69897	3.88649	0.849485	0	0	0	3	0	0	0	0	0	0	0	0	1	0	0	0	0	0	0	0	0	1	NA	0
1	-1.30103	3.5092	1	0	0	1	3	0	0	0	0	0	0	0	0	1	0	0	0	0	0	0	0	0	0	1	0
1	-1.30103	2.82737	0.849485	0	0	0	2	0	0	0	0	0	0	0	0	0	0	0	0	0	0	1	0	0	0	1	0
1	-1.30103	4.61278	2.20412	0	1	0	4	0	0	0	0	0	0	0	0	0	0	1	0	0	0	0	0	1	0	1	0
0	1.57864	3.95952	1.90309	0	1	0	4	0	0	0	0	0	0	0	0	0	1	0	0	0	0	0	1	1	0	0	1
0	1.3784	4.3075	2.20412	0	1	0	3	0	1	0	0	0	0	0	0	0	0	0	0	0	0	0	1	0	0	0	1
0	1.09342	4.34242	2.20412	0	0	0	2	0	0	1	0	0	0	0	0	0	0	0	0	0	0	0	1	0	0	0	1
0	0.176091	3.91487	1	0	0	0	3	0	0	0	0	0	0	1	0	0	0	0	0	0	0	0	1	0	0	0	1
0	1.47857	4.4843	2.20412	0	0	0	4	0	0	0	0	1	0	0	0	0	0	0	0	0	0	0	1	1	0	0	1
0	1.07918	4.65225	2.35463	0	1	0	4	0	0	0	0	0	1	0	0	0	0	0	0	0	0	0	1	1	0	0	1
0	1.79309	4.9196	2.80618	0	1	1	4	0	0	0	0	0	0	0	0	0	0	1	0	0	0	0	1	1	0	0	1
0	0.518514	4.55023	2.80618	0	0	0	5	0	0	0	0	0	0	0	0	0	0	0	0	0	1	0	1	1	0	0	1
0	0.875061	4.72263	2.35463	0	0	0	4	0	0	0	0	0	0	0	0	0	0	1	0	0	0	0	1	1	0	0	1
0	1.37107	4.71517	2.95669	0	0	1	2	0	0	0	0	0	0	0	0	0	0	0	1	0	0	0	1	0	0	0	1
0	1.40824	4.96284	2.80618	0	0	0	5	0	0	0	0	0	0	0	0	0	1	0	0	0	0	0	1	1	0	0	1
0	1.48144	4.57864	2.50515	0	0	0	4	0	0	0	0	0	0	0	0	0	0	1	0	0	0	0	1	1	0	0	1
0	1.06819	4.56585	2.80618	0	1	0	4	0	1	0	0	0	0	0	0	0	0	0	0	0	0	0	1	1	0	0	1
0	1.6464	4.92634	2.20412	0	1	1	5	0	0	0	0	0	0	0	0	0	0	1	0	0	0	0	1	1	0	0	1
0	0.959041	4.12385	1.90309	0	1	0	5	0	0	1	0	0	0	0	0	0	0	0	0	0	0	0	1	1	0	0	1
0	1.80956	5.23045	2.80618	0	1	0	4	0	0	0	0	0	0	0	0	0	0	0	0	1	0	0	1	1	0	0	1
0	0.924279	5.13033	3.55875	1	0	1	5	0	0	0	0	0	0	0	0	0	1	0	0	0	0	0	1	1	0	0	1
0	0.908485	4.93146	2.95669	0	1	0	4	0	0	0	0	0	0	0	0	0	0	0	1	0	0	0	1	1	0	0	1
0	1.37658	5.47857	3.55875	1	0	0	5	0	0	0	0	0	0	0	0	0	0	0	0	0	0	1	1	1	0	0	1
0	0.748188	4.97955	2.95669	1	0	0	5	0	0	0	0	0	0	1	0	0	0	0	0	0	0	0	1	1	0	0	1
0	-1.30103	4.71265	2.35463	0	0	0	4	1	0	0	0	0	0	0	0	0	0	0	0	0	0	0	0	1	0	0	0
0	-1.30103	4.77525	2.0536	0	1	0	4	0	1	0	0	0	0	0	0	0	0	0	0	0	0	0	0	1	0	0	0
0	-1.30103	3.79657	1.30103	0	0	0	3	0	0	0	1	0	0	0	0	0	0	0	0	0	0	0	0	0	0	0	0
0	-1.30103	4.04139	1.60206	0	0	0	4	0	0	0	0	0	0	0	0	0	0	0	0	0	1	0	0	1	0	0	0
0	-1.30103	2.68931	0.39794	0	0	0	3	1	0	0	0	0	0	0	0	0	0	0	0	0	0	0	0	0	0	0	0
0	-1.30103	4.74663	2.0536	0	1	0	4	0	0	0	0	0	0	0	0	0	1	0	0	0	0	0	0	1	0	0	0
0	-1.30103	4.29667	1.45154	0	1	0	4	0	0	0	1	0	0	0	0	0	0	0	0	0	0	0	0	1	0	0	0
0	-1.30103	2.88138	0.39794	0	0	0	2	0	0	0	0	0	0	0	0	0	1	0	0	0	0	0	0	0	0	0	0
0	-1.30103	3.5563	0.69897	0	0	0	3	0	0	1	0	0	0	0	0	0	0	0	0	0	0	0	0	0	0	0	0
0	-1.30103	3.64246	1	0	0	0	3	0	1	0	0	0	0	0	0	0	0	0	0	0	0	0	0	0	0	0	0
0	-1.30103	4.38021	2.0536	0	0	0	5	0	0	0	0	0	0	0	0	1	0	0	0	0	0	0	0	1	0	0	0
0	-1.30103	2.79865	0.39794	0	0	0	2	0	0	0	0	0	0	0	0	1	0	0	0	0	0	0	0	0	0	0	0
0	1.46687	0.820858	0.849485	0	0	1	0	0	0	0	0	0	0	0	0	0	0	0	0	1	0	0	1	0	0	0	0
0	-1	2.91487	0.39794	0	0	0	2	0	0	0	0	1	0	0	0	0	0	0	0	0	0	0	0	0	0	0	0
0	-1	3.88138	1.45154	0	1	0	5	0	0	0	0	0	0	0	0	0	0	0	0	0	0	1	0	1	0	0	0
0	-1.30103	3.51055	0.849485	0	0	1	3	0	0	0	0	0	1	0	0	0	0	0	0	0	0	0	0	0	0	0	0
0	-1.30103	3.67578	1.30103	0	0	1	3	0	0	0	0	0	0	0	0	0	1	0	0	0	0	0	0	0	0	0	0
0	-1.30103	4.08636	1.30103	0	0	1	4	0	0	0	0	0	1	0	0	0	0	0	0	0	0	0	0	0	0	0	0
0	-1.30103	2.13672	0.39794	0	0	1	3	0	1	0	0	0	0	0	0	0	0	0	0	0	0	0	0	0	0	0	0
0	-1.30103	3.70157	1.30103	0	0	0	3	0	0	0	0	0	0	0	0	0	0	0	1	0	0	0	0	0	0	0	0
0	-1.30103	3.79239	0.849485	0	0	0	3	0	0	0	0	0	1	0	0	0	0	0	0	0	0	0	0	0	0	0	0
0	-1.30103	4.32838	1.90309	0	1	0	4	0	0	0	0	0	1	0	0	0	0	0	0	0	0	0	0	1	0	0	0
0	0.518514	4.51322	2.0536	0	1	0	3	0	0	0	0	0	1	0	0	0	0	0	0	0	0	0	1	0	0	0	1
0	-1.30103	3.43297	0.39794	0	0	1	4	0	0	0	0	0	1	0	0	0	0	0	0	0	0	0	0	1	0	0	0
0	-1.30103	4.67852	2.20412	0	1	0	4	0	0	0	0	0	1	0	0	0	0	0	0	0	0	0	0	1	0	0	0
0	-1.30103	4.12057	1.30103	0	1	0	4	0	0	0	0	0	1	0	0	0	0	0	0	0	0	0	0	1	0	0	0
0	-1.30103	4.01703	1.45154	0	1	0	4	0	0	0	0	0	1	0	0	0	0	0	0	0	0	0	0	1	0	0	0
0	-1	4.89098	2.65566	0	1	0	4	0	0	0	0	0	1	0	0	0	0	0	0	0	0	0	0	1	0	0	0
0	-1.30103	4.72673	2.20412	0	0	1	4	0	0	0	0	0	1	0	0	0	0	0	0	0	0	0	0	1	0	0	0
0	-1.30103	4.31806	1.75257	0	1	0	4	0	0	0	0	0	1	0	0	0	0	0	0	0	0	0	0	1	0	0	0
0	-1	3.45332	0.69897	0	1	0	4	0	0	0	0	0	1	0	0	0	0	0	0	0	0	0	0	1	0	0	0
0	-1.30103	4.86094	2.0536	0	0	0	4	0	0	0	0	0	1	0	0	0	0	0	0	0	0	0	0	1	0	0	0
0	-1.30103	4.33041	1.45154	0	1	0	4	0	0	0	0	0	1	0	0	0	0	0	0	0	0	0	0	0	0	0	0
0	-1.30103	4.28556	1.45154	0	0	0	3	0	0	0	0	0	1	0	0	0	0	0	0	0	0	0	0	1	0	0	0
0	-1.30103	3.64147	1.15051	0	1	0	3	0	0	0	0	0	1	0	0	0	0	0	0	0	0	0	0	0	0	0	0
0	-1.30103	4	1.45154	1	0	0	5	0	0	0	0	0	1	0	0	0	0	0	0	0	0	0	0	1	0	0	0
0	-1.30103	4.2878	1.75257	0	0	1	4	0	0	0	0	0	1	0	0	0	0	0	0	0	0	0	0	1	0	0	0
0	-1.30103	4.17319	1.75257	0	0	0	4	0	0	0	0	0	1	0	0	0	0	0	0	0	0	0	0	1	0	0	0
0	-1.30103	4.52244	2.35463	0	0	1	4	0	0	0	0	0	1	0	0	0	0	0	0	0	0	0	0	1	0	0	0
0	-1.30103	4.29667	2.65566	1	0	1	5	0	0	0	0	0	1	0	0	0	0	0	0	0	0	0	0	1	0	0	0
0	-1.30103	3.88081	1.30103	1	0	0	5	0	0	0	0	0	1	0	0	0	0	0	0	0	0	0	0	1	0	0	0
0	-1.30103	4.30535	1.45154	0	0	0	4	0	0	0	0	0	1	0	0	0	0	0	0	0	0	0	0	1	0	0	0
0	-1.30103	3.81889	1.15051	1	1	1	5	0	0	0	0	0	1	0	0	0	0	0	0	0	0	0	0	1	0	0	0
0	-1.30103	4.08991	1.45154	0	1	0	4	0	0	0	0	0	1	0	0	0	0	0	0	0	0	0	0	1	0	0	0
0	0.963788	4.78675	3.40824	0	0	1	2	0	0	0	0	0	1	0	0	0	0	0	0	0	0	0	1	0	0	0	1
0	-1.30103	4.01284	1.45154	0	0	0	3	0	0	0	0	0	0	0	0	1	0	0	0	0	0	0	0	0	0	0	0
0	-1.30103	4.04139	1.75257	0	1	0	4	0	0	0	0	0	1	0	0	0	0	0	0	0	0	0	0	1	0	0	0
0	1.35793	4.27416	2.65566	0	0	1	3	0	0	0	0	0	1	0	0	0	0	0	0	0	0	0	1	0	0	0	1
0	0.146128	1.22272	0.39794	0	0	0	0	0	0	0	0	0	0	0	0	1	0	0	0	0	0	0	1	0	0	0	0
0	1.734	4.19312	2.0536	1	1	1	5	0	0	0	0	0	0	0	0	1	0	0	0	0	0	0	1	1	0	0	1
0	-1.30103	4.37291	2.0536	0	1	0	5	0	0	0	0	0	0	0	0	1	0	0	0	0	0	0	0	1	0	0	0
0	-1.30103	4.26717	2.65566	0	0	0	4	0	0	0	0	0	0	0	0	1	0	0	0	0	0	0	0	1	0	0	0
0	-1.30103	3.60423	1	1	1	1	5	0	0	0	0	0	0	0	0	1	0	0	0	0	0	0	0	1	0	0	0
0	-1.30103	4.62634	2.20412	1	0	0	5	0	0	0	0	0	0	0	0	1	0	0	0	0	0	0	0	1	0	0	0
1	0.146128	4.60097	2.35463	0	1	0	4	0	0	0	0	0	0	0	0	1	0	0	0	0	0	0	1	1	0	1	1
0	-1.30103	3.49831	1	0	0	0	3	0	0	0	0	0	0	0	0	1	0	0	0	0	0	0	0	0	0	0	0
0	1.63949	0.477121	0.39794	0	1	0	0	0	0	0	0	0	0	0	0	1	0	0	0	0	0	0	1	0	0	0	0
0	-1.30103	3.99607	1.45154	1	1	1	5	0	0	0	0	0	0	0	0	1	0	0	0	0	0	0	0	1	0	0	0
0	1.85974	4.90526	3.40824	0	0	1	4	0	0	0	0	0	0	0	0	1	0	0	0	0	0	0	1	1	0	0	1
0	-1.30103	4.06819	1	1	1	1	4	0	0	0	0	0	0	0	0	1	0	0	0	0	0	0	0	0	0	0	0
0	-1.30103	3.83506	1.90309	0	1	1	3	0	0	0	0	0	0	0	0	1	0	0	0	0	0	0	0	0	0	0	0
0	-1.30103	4.45939	1.90309	0	0	0	3	0	0	0	0	0	0	0	0	1	0	0	0	0	0	0	0	0	0	0	0
0	-1.30103	4.3483	1.90309	0	1	0	4	0	0	0	0	0	0	0	0	1	0	0	0	0	0	0	0	1	0	0	0
0	1.22272	4.97818	2.95669	0	0	1	3	0	0	0	0	0	0	0	0	1	0	0	0	0	0	0	1	0	0	0	1
0	2.18752	3.40312	2.20412	0	0	1	0	0	0	0	0	0	0	0	0	1	0	0	0	0	0	0	1	0	0	0	0
0	1.46389	4.49276	3.10721	0	0	0	2	0	0	0	0	0	0	0	0	1	0	0	0	0	0	0	1	0	0	0	1
0	-1.30103	3.9987	1.45154	0	1	0	3	0	1	0	0	0	0	0	0	0	0	0	0	0	0	0	0	0	0	0	0
0	-1.30103	3.42813	0.69897	0	0	0	4	0	1	0	0	0	0	0	0	0	0	0	0	0	0	0	0	0	0	0	0
0	0.30103	3.9284	2.20412	0	0	0	3	0	1	0	0	0	0	0	0	0	0	0	0	0	0	0	1	0	0	0	1
1	0.278754	4.53656	2.80618	0	0	0	3	0	1	0	0	0	0	0	0	0	0	0	0	0	0	0	1	0	0	1	1
0	-1.30103	3.99255	1.60206	1	1	1	4	0	1	0	0	0	0	0	0	0	0	0	0	0	0	0	0	0	0	0	0
0	-1.30103	4.56585	2.20412	1	1	0	5	0	1	0	0	0	0	0	0	0	0	0	0	0	0	0	0	1	0	0	0
1	-1.30103	2.71767	0.39794	0	0	0	2	0	1	0	0	0	0	0	0	0	0	0	0	0	0	0	0	0	1	NA	0
0	-1.30103	3.81823	1.60206	1	0	1	5	0	1	0	0	0	0	0	0	0	0	0	0	0	0	0	0	1	0	0	0
0	1.55509	4.36361	2.65566	0	1	0	2	0	1	0	0	0	0	0	0	0	0	0	0	0	0	0	1	0	0	0	1
0	-1.30103	4.22789	1.60206	1	1	1	5	0	1	0	0	0	0	0	0	0	0	0	0	0	0	0	0	0	0	0	0
0	-1.30103	4.17026	1.60206	0	0	0	4	0	1	0	0	0	0	0	0	0	0	0	0	0	0	0	0	1	0	0	0
0	2.13033	4.06446	2.20412	0	0	0	3	0	1	0	0	0	0	0	0	0	0	0	0	0	0	0	1	0	0	0	1
0	-1.30103	4.14922	2.20412	0	1	1	5	0	1	0	0	0	0	0	0	0	0	0	0	0	0	0	0	1	0	0	0
1	-1.30103	3.82995	1.60206	0	0	0	3	0	1	0	0	0	0	0	0	0	0	0	0	0	0	0	0	0	1	NA	0
0	1.74115	4.95472	2.95669	1	1	1	5	0	1	0	0	0	0	0	0	0	0	0	0	0	0	0	1	1	0	0	1
0	1.54158	4.80482	2.65566	0	0	0	3	0	1	0	0	0	0	0	0	0	0	0	0	0	0	0	1	0	0	0	1
0	1.36549	4.0607	2.35463	0	0	0	2	0	1	0	0	0	0	0	0	0	0	0	0	0	0	0	1	0	0	0	1
0	-1.30103	3.66276	1.30103	1	1	1	5	0	1	0	0	0	0	0	0	0	0	0	0	0	0	0	0	1	0	0	0
0	-0.522879	3.68124	1.30103	0	0	0	3	0	1	0	0	0	0	0	0	0	0	0	0	0	0	0	0	0	0	0	0
0	-1.30103	3.67117	1	0	0	0	4	0	1	0	0	0	0	0	0	0	0	0	0	0	0	0	0	1	0	0	0
0	-1.30103	3.95085	1.75257	1	1	1	5	0	0	0	0	1	0	0	0	0	0	0	0	0	0	0	0	1	0	0	0
1	-1.30103	4.66464	2.20412	0	0	1	4	0	0	0	0	1	0	0	0	0	0	0	0	0	0	0	0	1	0	1	0
0	-1.30103	4.46687	1.75257	1	0	1	5	0	0	0	0	1	0	0	0	0	0	0	0	0	0	0	0	1	0	0	0
0	-1.30103	4.19866	2.35463	0	0	0	4	0	0	0	0	1	0	0	0	0	0	0	0	0	0	0	0	1	0	0	0
0	-1.30103	4.34635	1.90309	0	0	0	3	0	0	0	0	1	0	0	0	0	0	0	0	0	0	0	0	1	0	0	0
0	1.38382	4.21219	2.20412	0	0	0	2	0	0	0	0	1	0	0	0	0	0	0	0	0	0	0	1	0	0	0	1
0	-1.30103	4.17609	1.90309	0	0	0	4	0	0	0	0	1	0	0	0	0	0	0	0	0	0	0	0	1	0	0	0
0	-1.30103	3.99255	1.45154	0	0	0	5	0	0	0	0	1	0	0	0	0	0	0	0	0	0	0	0	1	0	0	0
0	-1.30103	5.18469	2.50515	1	0	1	5	0	0	0	0	1	0	0	0	0	0	0	0	0	0	0	0	1	0	0	0
0	-1.30103	3.80277	0.69897	1	1	0	4	0	0	0	0	1	0	0	0	0	0	0	0	0	0	0	0	0	0	0	0
0	1.52763	1	1.15051	0	1	0	0	0	0	0	0	1	0	0	0	0	0	0	0	0	0	0	1	0	0	0	0
0	0.380211	4.87506	2.80618	0	1	0	4	0	0	0	0	1	0	0	0	0	0	0	0	0	0	0	1	1	0	0	1
0	-1.30103	3.83315	1.75257	0	1	0	4	0	0	0	0	1	0	0	0	0	0	0	0	0	0	0	0	1	0	0	0
0	1.27646	4.85248	3.25772	1	0	0	4	0	0	0	0	1	0	0	0	0	0	0	0	0	0	0	1	0	0	0	1
0	-1.30103	4.03743	2.0536	0	0	0	4	0	0	0	0	1	0	0	0	0	0	0	0	0	0	0	0	1	0	0	0
0	1.09342	4.19033	2.20412	0	0	0	4	0	0	0	0	1	0	0	0	0	0	0	0	0	0	0	1	1	0	0	1
1	-1.30103	3.85248	1.75257	0	1	0	5	0	0	0	0	1	0	0	0	0	0	0	0	0	0	0	0	1	0	1	0
0	-1.30103	4.91434	2.50515	0	0	1	4	0	0	0	0	1	0	0	0	0	0	0	0	0	0	0	0	1	0	0	0
0	-1.30103	3.89376	1.15051	0	1	1	3	0	0	0	0	1	0	0	0	0	0	0	0	0	0	0	0	0	0	0	0
0	-1.30103	3.93802	1.45154	0	0	0	3	0	0	0	0	1	0	0	0	0	0	0	0	0	0	0	0	0	0	0	0
0	-1.30103	3.99651	1.45154	0	0	1	4	0	0	0	0	1	0	0	0	0	0	0	0	0	0	0	0	1	0	0	0
0	-1.30103	4.4456	1.60206	1	1	0	5	0	0	0	0	1	0	0	0	0	0	0	0	0	0	0	0	1	0	0	0
0	-1.30103	4.13354	1.90309	1	0	0	5	0	0	0	0	1	0	0	0	0	0	0	0	0	0	0	0	1	0	0	0
0	-1	4.1271	1.60206	0	1	0	4	0	0	0	0	0	0	0	0	0	0	0	1	0	0	0	0	1	0	0	0
1	-1.30103	3.66558	0.69897	0	0	0	4	0	0	0	0	0	0	0	0	0	0	0	1	0	0	0	0	0	1	NA	0
0	-1.30103	4.38202	1.75257	0	1	0	4	0	0	0	0	0	0	0	0	0	0	0	1	0	0	0	0	1	0	0	0
0	-1.30103	4.57978	2.65566	0	0	0	4	0	0	0	0	0	0	0	0	0	0	0	1	0	0	0	0	1	0	0	0
0	-1.30103	3.98767	0.849485	1	1	1	5	0	0	0	0	0	0	0	0	0	0	0	1	0	0	0	0	1	0	0	0
0	-1.30103	3.87967	1.15051	0	1	0	3	0	0	0	0	0	0	0	0	0	0	0	1	0	0	0	0	0	0	0	0
0	-1.30103	4.09342	1.30103	1	1	1	5	0	0	0	0	0	0	0	0	0	0	0	1	0	0	0	0	1	0	0	0
0	-1.30103	4.38917	NA	0	0	1	5	0	0	0	0	0	0	0	0	0	0	0	1	0	0	0	0	1	0	0	0
0	-1.30103	4.24055	NA	0	0	0	5	0	0	0	0	0	0	0	0	0	0	0	1	0	0	0	0	1	0	0	0
0	-1	4.35218	NA	0	1	1	5	0	0	0	0	0	0	0	0	0	0	0	1	0	0	0	0	1	0	0	0
0	-1.30103	4.45637	NA	1	1	1	5	0	0	0	0	0	0	0	0	0	0	0	1	0	0	0	0	1	0	0	0
0	-1.30103	4.06819	NA	1	1	1	5	0	0	0	0	0	0	0	0	0	0	0	1	0	0	0	0	1	0	0	0
0	-1.30103	4.11394	NA	1	0	0	4	0	0	0	0	0	0	0	0	0	0	0	1	0	0	0	0	1	0	0	0
0	-1.30103	3.95424	NA	1	1	1	5	0	0	0	0	0	0	0	0	0	0	0	1	0	0	0	0	1	0	0	0
0	-1.30103	4.53403	NA	0	0	0	4	0	0	0	0	0	0	0	0	0	0	0	1	0	0	0	0	1	0	0	0
0	-1.30103	3.77159	NA	0	0	0	3	0	0	0	0	0	0	0	0	0	0	0	1	0	0	0	0	0	0	0	0
0	0.113943	3.28556	NA	0	0	0	3	0	0	0	0	0	0	0	0	0	0	0	0	0	0	1	1	0	0	0	1
1	-1.30103	3.77815	NA	0	0	0	3	0	0	0	0	0	0	0	0	0	0	0	0	0	0	1	0	0	1	NA	0
0	1.5172	4.91116	NA	1	1	1	5	0	0	0	0	0	0	0	0	0	0	0	0	0	0	1	1	1	0	0	1
0	1.37475	4.64836	NA	0	1	0	3	0	0	0	0	0	0	0	0	0	0	0	0	0	0	1	1	0	0	0	1
0	-1.30103	4.33244	NA	0	1	0	4	0	0	0	0	0	0	0	0	0	0	0	0	0	0	1	0	1	0	0	0
0	-1.30103	4.27184	NA	0	0	0	5	0	0	0	0	0	0	0	0	0	0	0	0	0	0	1	0	1	0	0	0
0	-1.30103	3.68395	NA	1	1	1	3	0	0	0	0	0	0	0	0	0	0	0	0	0	0	1	0	0	0	0	0
0	-1.30103	4.47857	NA	0	1	0	4	0	0	0	0	0	0	0	0	0	0	0	0	0	0	1	0	1	0	0	0
0	1.43933	4.76567	NA	0	0	0	4	0	0	0	0	0	0	0	0	0	0	0	0	0	0	1	1	1	0	0	1
0	-1.30103	4.48855	NA	1	1	0	5	0	0	0	0	0	0	0	0	0	0	0	0	0	0	1	0	1	0	0	0
0	-1.30103	4.19033	NA	0	0	0	4	0	0	0	0	0	0	0	0	0	0	0	0	0	0	1	0	1	0	0	0
0	-1.30103	3.8657	NA	1	1	1	5	0	0	0	0	0	0	0	0	0	0	0	0	0	0	1	0	1	0	0	0
0	-1.30103	4.19312	NA	0	0	0	4	0	0	0	0	0	0	0	0	0	0	0	0	0	0	1	0	1	0	0	0
0	-1.30103	4.60206	NA	0	1	1	5	0	0	0	0	0	0	1	0	0	0	0	0	0	0	0	0	0	0	0	0
0	0.278754	4.66464	NA	0	0	0	4	0	0	0	0	0	0	1	0	0	0	0	0	0	0	0	1	1	0	0	1
0	-1	2.52504	NA	0	0	0	2	0	0	0	0	0	0	0	0	0	0	0	1	0	0	0	0	0	0	0	0
0	0.20412	4.54158	NA	0	1	0	4	0	0	0	0	0	0	1	0	0	0	0	0	0	0	0	1	1	0	0	1
0	-1.30103	3.95856	NA	1	0	1	4	0	0	0	0	0	0	0	0	0	0	0	1	0	0	0	0	0	0	0	0
0	1.13988	4.23805	NA	0	0	0	3	0	0	0	0	0	0	0	0	0	0	0	1	0	0	0	1	0	0	0	1
0	-1.30103	4.22011	NA	0	1	1	4	0	0	0	0	0	0	0	0	0	0	0	1	0	0	0	0	1	0	0	0
0	-1.30103	4.69548	NA	0	0	0	4	0	0	0	0	0	0	0	0	0	0	0	1	0	0	0	0	1	0	0	0
1	-1.30103	4.09342	NA	0	1	0	4	0	0	0	0	0	0	0	0	0	0	0	1	0	0	0	0	1	1	NA	0
0	-1.30103	4.04139	NA	0	1	0	4	0	0	0	0	0	0	0	0	0	0	0	1	0	0	0	0	1	0	0	0
0	1.55267	3.45788	NA	0	0	0	2	0	0	0	0	0	0	0	0	0	0	0	1	0	0	0	1	0	0	0	1
0	-1.30103	4.91698	NA	0	0	1	4	0	0	0	0	0	0	1	0	0	0	0	0	0	0	0	0	1	0	0	0
0	-1.30103	3.94988	NA	0	0	1	3	0	0	0	0	0	0	1	0	0	0	0	0	0	0	0	0	0	0	0	0
0	-1.30103	4.36361	NA	1	1	1	5	0	0	0	0	0	0	1	0	0	0	0	0	0	0	0	0	1	0	0	0
0	-1.30103	3.95231	NA	0	1	1	4	0	0	0	0	0	0	1	0	0	0	0	0	0	0	0	0	1	0	0	0
0	-1.30103	4.65992	NA	0	0	0	4	0	0	0	0	0	0	1	0	0	0	0	0	0	0	0	0	1	0	0	0
0	-1.30103	4.72591	NA	1	1	1	5	0	0	0	0	0	0	0	0	0	0	0	1	0	0	0	0	1	0	0	0
0	-1.30103	4.15229	NA	1	0	1	5	0	0	0	0	0	0	0	0	0	0	0	1	0	0	0	0	1	0	0	0
0	1.31806	0.990783	NA	0	0	0	0	0	0	0	0	0	0	1	0	0	0	0	0	0	0	0	1	0	0	0	0
0	1.69723	4.6464	NA	0	0	0	3	0	0	0	0	0	0	1	0	0	0	0	0	0	0	0	1	0	0	0	1
0	-1.30103	5.06446	NA	1	1	0	4	0	0	0	0	0	0	1	0	0	0	0	0	0	0	0	0	1	0	0	0
0	1.02938	4.72835	NA	0	1	0	3	0	0	0	0	0	0	1	0	0	0	0	0	0	0	0	1	0	0	0	1
0	-1.30103	4.60853	NA	1	1	0	5	0	0	0	0	0	0	1	0	0	0	0	0	0	0	0	0	1	0	0	0
0	-0.522879	4.3483	NA	0	1	0	3	0	0	0	0	0	0	1	0	0	0	0	0	0	0	0	1	0	0	0	1
0	-1.30103	4.00432	NA	1	0	1	5	0	0	0	0	0	0	1	0	0	0	0	0	0	0	0	0	1	0	0	0
0	1.18184	4.66087	NA	1	1	1	5	0	0	0	0	0	0	1	0	0	0	0	0	0	0	0	1	1	0	0	1
0	-0.69897	4.00432	NA	1	0	1	3	0	0	0	0	0	0	0	0	0	0	0	1	0	0	0	0	1	0	0	0
0	-1.30103	4.21748	NA	0	0	0	4	0	0	0	0	0	0	1	0	0	0	0	0	0	0	0	0	1	0	0	0
0	1.71265	5.01703	NA	0	0	0	4	0	0	0	0	0	0	1	0	0	0	0	0	0	0	0	1	1	0	0	1
0	-1.30103	4	NA	0	1	0	4	0	0	0	0	0	0	1	0	0	0	0	0	0	0	0	0	1	0	0	0
0	-1.30103	4.24304	NA	0	0	0	3	0	0	0	0	0	0	0	0	0	0	0	0	0	0	1	0	0	0	0	0
0	0.763428	4.34044	NA	0	0	0	3	0	0	0	0	0	0	0	0	0	0	0	0	0	0	1	1	0	0	0	1
0	-1.30103	4.16137	NA	0	0	0	4	0	0	0	0	0	0	0	0	0	0	0	0	0	0	1	0	1	0	0	0
0	-1.30103	3.97451	NA	0	0	0	4	0	0	0	0	0	0	0	0	0	0	0	0	0	0	1	0	1	0	0	0
0	-1.30103	4.6561	NA	0	0	0	4	0	0	0	0	0	0	0	0	0	0	0	0	0	0	1	0	1	0	0	0
0	1.83632	5.45788	NA	0	0	1	3	0	0	0	0	0	0	0	0	0	0	0	0	0	0	1	1	0	0	0	1
0	-1.30103	-0.69897	NA	0	1	1	0	0	0	0	0	0	0	0	0	0	0	0	0	0	0	1	0	0	0	0	0
0	-1.30103	3.88818	NA	1	0	0	5	0	0	0	0	0	0	0	0	0	0	0	0	0	0	1	0	1	0	0	0
0	-1.30103	4.46687	NA	0	1	0	4	0	0	0	0	0	0	0	0	0	1	0	0	0	0	0	0	1	0	0	0
0	-1.30103	4.13672	NA	0	0	0	4	0	0	0	0	0	0	0	0	0	1	0	0	0	0	0	0	1	0	0	0
0	-1.30103	4.13988	NA	0	0	0	4	0	0	0	0	0	0	0	0	0	1	0	0	0	0	0	0	1	0	0	0
0	-1.30103	3.75205	NA	1	0	1	5	0	0	0	0	0	0	0	0	0	1	0	0	0	0	0	0	1	0	0	0
0	-1.30103	4.07188	NA	0	0	0	4	0	0	0	0	0	0	0	0	0	0	1	0	0	0	0	0	1	0	0	0
0	1.09342	4.24304	NA	0	0	1	2	0	0	0	0	0	0	0	0	0	1	0	0	0	0	0	1	0	0	0	1
0	-1.30103	4.34635	NA	0	1	1	5	0	0	0	0	0	0	0	0	0	1	0	0	0	0	0	0	1	0	0	0
0	-1	4.17319	NA	1	1	1	5	0	0	0	0	0	0	0	0	0	1	0	0	0	0	0	0	1	0	0	0
0	1.24797	4.39445	NA	0	0	0	4	0	0	0	0	0	0	0	0	0	0	1	0	0	0	0	1	1	0	0	1
0	-1.30103	3.64444	NA	0	0	0	4	0	0	0	0	0	0	0	0	0	0	1	0	0	0	0	0	0	0	0	0
0	0.653213	4.69984	NA	0	0	0	4	0	0	0	0	0	0	0	0	0	0	1	0	0	0	0	1	1	0	0	1
0	-1.30103	4.58883	NA	1	1	0	5	0	0	0	0	0	0	0	0	0	0	1	0	0	0	0	0	1	0	0	0
0	-1.30103	4.34242	NA	1	0	1	5	0	0	0	0	0	0	0	0	0	0	1	0	0	0	0	0	0	0	0	0
0	-1.30103	4.28556	NA	0	1	0	4	0	0	0	0	0	0	0	0	0	1	0	0	0	0	0	0	1	0	0	0
0	-1.30103	4.32015	NA	0	0	0	4	0	0	0	0	0	0	0	0	0	1	0	0	0	0	0	0	1	0	0	0
0	-1.30103	4.30535	NA	1	1	1	5	0	0	0	0	0	0	0	0	0	1	0	0	0	0	0	0	1	0	0	0
0	1.44091	5.50106	NA	0	1	0	4	0	0	0	0	0	0	0	0	0	0	1	0	0	0	0	1	1	0	0	1
0	-1.30103	3.01284	NA	0	0	0	3	0	0	0	0	0	0	0	0	0	0	1	0	0	0	0	0	0	0	0	0
0	-1.30103	3.75891	NA	1	0	0	5	0	0	0	0	0	0	0	0	0	0	1	0	0	0	0	0	1	0	0	0
0	-1.30103	4.27875	NA	0	0	0	5	0	0	0	0	0	0	0	0	0	0	1	0	0	0	0	0	1	0	0	0
0	-1.30103	4.64542	NA	0	1	0	4	0	0	0	0	0	0	0	0	0	0	1	0	0	0	0	0	1	0	0	0
0	-1.30103	4.7356	NA	1	0	1	5	0	0	1	0	0	0	0	0	0	0	0	0	0	0	0	0	1	0	0	0
0	-1.30103	4.45025	NA	1	0	0	5	0	0	0	0	0	0	0	0	0	0	1	0	0	0	0	0	1	0	0	0
0	1.07918	4.04139	NA	0	0	0	3	0	0	1	0	0	0	0	0	0	0	0	0	0	0	0	1	0	0	0	1
0	-1.30103	3.56348	NA	1	1	0	5	0	0	1	0	0	0	0	0	0	0	0	0	0	0	0	0	1	0	0	0
0	-1.30103	4.15229	NA	1	1	1	5	0	0	1	0	0	0	0	0	0	0	0	0	0	0	0	0	0	0	0	0
0	-1.30103	4.68485	NA	1	1	1	5	0	0	1	0	0	0	0	0	0	0	0	0	0	0	0	0	0	0	0	0
0	-1.30103	4.72346	NA	1	0	1	5	0	0	1	0	0	0	0	0	0	0	0	0	0	0	0	0	1	0	0	0
0	-1.30103	4.87679	NA	1	1	1	4	0	0	1	0	0	0	0	0	0	0	0	0	0	0	0	0	1	0	0	0
0	-1.30103	4.30103	NA	0	0	0	4	0	0	1	0	0	0	0	0	0	0	0	0	0	0	0	0	1	0	0	0
0	-1.30103	3.74507	NA	1	1	1	5	0	0	1	0	0	0	0	0	0	0	0	0	0	0	0	0	1	0	0	0
0	0.623249	4.20952	NA	0	1	1	4	0	0	1	0	0	0	0	0	0	0	0	0	0	0	0	1	1	0	0	1
0	-1.30103	4.73239	NA	0	0	0	4	0	0	1	0	0	0	0	0	0	0	0	0	0	0	0	0	1	0	0	0
0	-1.30103	3.85854	NA	0	0	0	5	0	0	1	0	0	0	0	0	0	0	0	0	0	0	0	0	1	0	0	0
0	-1.30103	4.92737	NA	1	0	1	5	1	0	0	0	0	0	0	0	0	0	0	0	0	0	0	0	1	0	0	0
0	-1.30103	3.94547	NA	1	0	1	5	1	0	0	0	0	0	0	0	0	0	0	0	0	0	0	0	1	0	0	0
0	-1.30103	4.04139	1.60206	1	1	1	5	1	0	0	0	0	0	0	0	0	0	0	0	0	0	0	0	1	0	0	0
0	-1.30103	3.68485	0.69897	0	0	0	3	1	0	0	0	0	0	0	0	0	0	0	0	0	0	0	0	0	0	0	0
0	-1	4.38021	2.35463	0	1	0	4	0	0	0	0	0	0	0	0	0	1	0	0	0	0	0	0	1	0	0	0
0	-1.30103	3.71349	1.15051	0	0	0	3	1	0	0	0	0	0	0	0	0	0	0	0	0	0	0	0	0	0	0	0
0	-1.30103	4.50243	1.90309	0	0	0	4	0	0	0	0	0	0	0	0	0	0	1	0	0	0	0	0	1	0	0	0
0	-1.30103	4.22531	2.0536	0	0	0	4	0	0	0	0	0	0	0	0	0	0	1	0	0	0	0	0	1	0	0	0
0	-1.30103	4.21484	2.20412	0	1	0	5	0	0	0	0	0	0	0	0	0	0	1	0	0	0	0	0	1	0	0	0
0	-1.30103	3.92169	1	0	0	0	3	0	0	0	0	0	0	0	0	0	1	0	0	0	0	0	0	0	0	0	0
0	-1.30103	4.16137	2.20412	1	1	1	5	0	0	0	0	0	0	0	0	0	1	0	0	0	0	0	0	1	0	0	0
0	-1.30103	4.20683	2.0536	0	0	0	4	0	0	0	0	0	0	0	0	0	0	1	0	0	0	0	0	1	0	0	0
0	-1.30103	4.64738	1.90309	1	0	1	5	0	0	0	0	0	0	0	0	0	0	1	0	0	0	0	0	1	0	0	0
0	1.41664	4.58659	2.0536	0	0	0	4	0	0	0	0	0	0	0	0	0	1	0	0	0	0	0	1	1	0	0	1
0	0.612784	4.59879	2.50515	1	1	1	4	0	0	0	0	0	0	0	0	0	1	0	0	0	0	0	1	1	0	0	1
0	-1	3.27416	0.39794	0	0	0	3	0	0	0	0	0	0	0	0	0	1	0	0	0	0	0	0	0	0	0	0
0	-1.30103	4.44404	1.90309	0	0	0	5	0	0	0	0	0	0	0	0	0	0	1	0	0	0	0	0	1	0	0	0
0	0.30103	4.35984	2.20412	0	1	0	2	0	0	0	0	0	0	0	0	0	0	1	0	0	0	0	1	0	0	0	1
0	-1.30103	4.39094	1.75257	1	1	0	5	0	0	0	0	0	0	0	0	0	0	1	0	0	0	0	0	1	0	0	0
0	-1.30103	-0.69897	0.39794	0	1	0	0	0	0	0	0	0	0	0	0	0	0	1	0	0	0	0	0	0	0	0	0
0	-1.30103	3.93852	1.30103	0	1	0	4	0	0	0	0	0	0	0	0	0	1	0	0	0	0	0	0	1	0	0	0
0	1.09691	4.55145	2.20412	0	1	1	4	0	0	0	0	0	0	0	0	0	1	0	0	0	0	0	1	1	0	0	1
0	-1.30103	4.28556	2.0536	0	0	0	4	0	0	0	0	0	0	0	0	0	1	0	0	0	0	0	0	1	0	0	0
0	-1.30103	2.54777	0.39794	0	0	0	2	0	0	0	0	0	0	0	0	0	0	1	0	0	0	0	0	0	0	0	0
0	-1.30103	4.71181	2.50515	0	1	0	5	0	0	0	0	0	0	0	0	0	0	1	0	0	0	0	0	0	0	0	0
0	-1.30103	3.935	1.60206	0	0	0	4	0	0	0	0	0	0	0	0	0	1	0	0	0	0	0	0	1	0	0	0
0	1.06446	4.48001	1.75257	1	1	1	4	1	0	0	0	0	0	0	0	0	0	0	0	0	0	0	1	0	0	0	1
0	-1.30103	4.93551	3.10721	0	0	0	4	0	0	1	0	0	0	0	0	0	0	0	0	0	0	0	0	1	0	0	0
0	-1.30103	3.10721	0.849485	0	0	0	3	0	0	0	0	0	0	0	0	0	1	0	0	0	0	0	0	0	0	0	0
0	-1.30103	4.2833	2.0536	1	0	0	5	0	0	1	0	0	0	0	0	0	0	0	0	0	0	0	0	1	0	0	0
0	1.70757	4.33646	1.75257	0	0	0	3	0	0	1	0	0	0	0	0	0	0	0	0	0	0	0	1	0	0	0	1
0	-1.30103	4.27184	2.0536	1	1	0	5	0	0	0	0	0	0	0	0	0	0	1	0	0	0	0	0	1	0	0	0
0	-1.30103	4.89597	3.25772	0	0	0	5	0	0	0	0	0	0	0	0	0	1	0	0	0	0	0	0	1	0	0	0
0	-1	4.49554	1.60206	0	0	0	4	0	0	0	0	0	0	0	0	0	0	1	0	0	0	0	0	1	0	0	0
0	-1.30103	4.60746	1.90309	0	1	0	4	0	0	0	0	0	0	0	0	0	1	0	0	0	0	0	0	1	0	0	0
0	-1.30103	3.72181	1	0	1	0	4	0	0	1	0	0	0	0	0	0	0	0	0	0	0	0	0	1	0	0	0
0	-1.30103	4.04532	2.0536	0	0	0	4	0	0	1	0	0	0	0	0	0	0	0	0	0	0	0	0	1	0	0	0
0	-1.30103	4.33846	2.35463	0	1	0	4	0	0	1	0	0	0	0	0	0	0	0	0	0	0	0	0	1	0	0	0
0	-1.30103	4.30103	1.75257	1	1	0	5	1	0	0	0	0	0	0	0	0	0	0	0	0	0	0	0	1	0	0	0
0	-1.30103	4.79727	2.50515	0	0	1	4	0	0	1	0	0	0	0	0	0	0	0	0	0	0	0	0	1	0	0	0
0	-1.30103	3.38561	0.849485	0	0	0	3	0	0	1	0	0	0	0	0	0	0	0	0	0	0	0	0	0	0	0	0
0	1.51055	4.78032	2.95669	0	0	1	4	1	0	0	0	0	0	0	0	0	0	0	0	0	0	0	1	0	0	0	1
1	-1.30103	3.43933	1	0	0	0	2	1	0	0	0	0	0	0	0	0	0	0	0	0	0	0	0	0	0	1	0
0	-1.30103	4.19033	1.30103	0	1	1	4	1	0	0	0	0	0	0	0	0	0	0	0	0	0	0	0	1	0	0	0
0	-1.30103	3.36549	0.39794	0	0	0	3	0	0	1	0	0	0	0	0	0	0	0	0	0	0	0	0	0	0	0	0
0	-1.30103	3.69984	0.69897	0	1	0	3	0	0	0	0	0	0	0	0	0	0	1	0	0	0	0	0	0	0	0	0
0	0.278754	3.92169	2.0536	0	1	1	4	0	0	0	0	0	0	0	0	0	1	0	0	0	0	0	1	0	0	0	1
0	-1.30103	3.50243	1.15051	0	0	0	4	0	0	0	0	0	0	0	0	0	0	1	0	0	0	0	0	1	0	0	0
0	-1.30103	1.47712	0.39794	0	1	0	2	0	0	0	0	0	0	0	0	0	0	1	0	0	0	0	0	0	0	0	0
0	1.87099	4.8202	2.95669	0	0	0	3	0	0	0	0	0	0	0	0	0	0	1	0	0	0	0	1	0	0	0	1
0	1.49554	4.85974	3.25772	0	0	0	3	0	0	0	0	0	0	0	1	0	0	0	0	0	0	0	1	0	0	0	1
0	-1	4.67761	2.35463	1	1	1	5	0	0	0	0	0	0	0	1	0	0	0	0	0	0	0	0	1	0	0	0
0	0.851258	5.0569	3.10721	0	1	1	4	0	0	0	0	0	0	0	1	0	0	0	0	0	0	0	1	0	0	0	1
0	-1	4.34439	1.90309	0	1	0	4	0	0	0	0	0	0	0	0	0	1	0	0	0	0	0	0	1	0	0	0
0	-1	4.34439	2.0536	0	0	0	4	0	0	0	0	0	0	0	1	0	0	0	0	0	0	0	0	1	0	0	0
0	-1.30103	4.13354	1.75257	0	1	1	5	0	0	0	0	0	0	0	1	0	0	0	0	0	0	0	0	1	0	0	0
0	-1.30103	3.21748	0.69897	0	0	0	3	0	0	0	0	0	0	0	1	0	0	0	0	0	0	0	0	0	0	0	0
1	-1.30103	4.80821	2.65566	1	0	0	5	0	0	0	0	0	0	0	1	0	0	0	0	0	0	0	0	1	0	1	0
0	-1.30103	4.6561	2.80618	0	0	0	5	0	0	0	0	0	0	0	1	0	0	0	0	0	0	0	0	1	0	0	0
0	1.3927	4.33445	2.0536	0	0	0	2	0	0	0	0	0	0	0	1	0	0	0	0	0	0	0	1	0	0	0	1
0	-1.30103	4.53403	2.50515	0	1	1	5	0	0	0	0	0	0	0	1	0	0	0	0	0	0	0	0	1	0	0	0
0	-1.30103	4.53403	1.75257	0	1	0	4	0	0	0	0	0	0	0	0	0	1	0	0	0	0	0	0	1	0	0	0
0	-1.30103	3.80003	1.75257	1	1	0	4	0	0	0	0	0	0	0	0	0	0	0	0	1	0	0	0	1	0	0	0
0	1.68395	4.18469	2.20412	0	0	0	3	0	0	0	0	0	0	0	1	0	0	0	0	0	0	0	1	0	0	0	1
0	-1.30103	3.66087	1.30103	0	0	0	4	0	0	0	0	0	0	0	0	0	0	0	0	1	0	0	0	1	0	0	0
0	-1.30103	4.26007	1.75257	0	0	1	4	0	0	0	0	0	0	0	0	0	0	0	0	1	0	0	0	1	0	0	0
0	-0.69897	4.60853	2.35463	0	0	0	4	0	0	0	0	0	0	0	0	0	0	0	0	1	0	0	0	1	0	0	0
0	1.85187	-0.251812	1	0	1	0	0	0	0	0	0	0	0	0	0	0	0	0	0	1	0	0	1	0	0	0	0
0	-1.30103	-0.69897	0.39794	0	0	0	0	0	0	0	0	0	0	0	0	0	0	0	0	1	0	0	0	0	0	0	0
0	-1.30103	4.33846	2.0536	0	0	0	4	0	0	0	0	0	0	0	0	0	0	0	0	1	0	0	0	1	0	0	0
0	-1.30103	3.83315	1.15051	0	0	0	3	0	0	0	0	0	0	0	0	0	1	0	0	0	0	0	0	0	0	0	0
0	-1.30103	4.80003	2.80618	0	1	0	4	0	0	0	0	0	0	0	1	0	0	0	0	0	0	0	0	1	0	0	0
0	-1.30103	4.24304	2.0536	0	1	0	4	0	0	0	0	0	0	0	1	0	0	0	0	0	0	0	0	1	0	0	0
0	-1.30103	2.41497	0.39794	0	1	0	2	0	0	0	0	0	0	0	1	0	0	0	0	0	0	0	0	0	0	0	0
0	-1.30103	4.617	2.0536	0	1	0	4	0	0	0	0	0	0	0	1	0	0	0	0	0	0	0	0	1	0	0	0
0	-1.30103	3.34044	0.39794	0	1	1	3	0	0	0	0	0	0	0	1	0	0	0	0	0	0	0	0	0	0	0	0
0	-1.30103	3.87274	1.30103	1	0	1	5	0	0	0	0	0	0	0	1	0	0	0	0	0	0	0	0	1	0	0	0
0	-1.30103	3.50379	1.30103	0	0	0	4	0	0	0	0	0	0	0	0	0	0	0	0	1	0	0	0	1	0	0	0
1	-1.30103	-0.69897	0.39794	0	1	0	0	0	0	0	0	0	0	0	1	0	0	0	0	0	0	0	0	0	0	1	0
0	-1.30103	3.35218	1	0	1	1	3	0	0	0	0	0	0	0	1	0	0	0	0	0	0	0	0	0	0	0	0
0	-1.30103	4.06819	2.20412	0	0	0	5	0	0	0	0	0	0	0	0	0	0	0	0	1	0	0	0	1	0	0	0
0	-1.30103	4.16137	1.30103	1	0	0	5	0	0	0	0	0	0	0	0	0	0	0	0	1	0	0	0	1	0	0	0
0	-1.30103	3.7839	1.30103	0	0	0	4	0	0	0	0	0	0	0	0	0	0	0	0	1	0	0	0	0	0	0	0
0	-1.30103	4.80414	2.95669	0	0	0	4	0	0	0	0	0	0	0	0	0	0	0	0	1	0	0	0	1	0	0	0
0	-1.30103	4.35218	2.0536	1	0	1	5	0	0	0	0	0	0	0	0	0	0	0	0	1	0	0	0	1	0	0	0
0	0.342423	4.83059	3.10721	1	0	0	4	0	0	0	0	0	0	0	0	0	0	0	0	1	0	0	1	1	0	0	1
0	0.908485	4.2878	2.50515	0	0	0	3	0	0	0	0	0	0	0	1	0	0	0	0	0	0	0	1	0	0	0	1
0	1.0086	4.65225	2.95669	0	1	0	3	0	0	0	0	0	0	0	0	0	0	1	0	0	0	0	1	0	0	0	1
1	-1.30103	4.19866	1.60206	0	0	1	4	0	0	0	0	0	0	0	0	0	0	0	0	0	1	0	0	1	0	1	0
0	-1.30103	2.60423	0.39794	0	1	0	2	0	0	0	0	0	0	0	1	0	0	0	0	0	0	0	0	0	0	0	0
1	1.21484	4.73719	3.10721	0	0	0	3	0	0	0	0	0	0	0	1	0	0	0	0	0	0	0	1	0	0	1	1
0	0.255273	5.08636	3.40824	1	1	1	5	0	0	0	0	0	0	0	1	0	0	0	0	0	0	0	1	1	0	0	1
0	-1.30103	3.52114	1.30103	0	0	0	3	0	0	0	0	0	0	0	1	0	0	0	0	0	0	0	0	0	0	0	0
0	-1	3.55871	1.15051	0	0	1	5	0	0	0	0	0	0	0	1	0	0	0	0	0	0	0	0	1	0	0	0
0	1.06819	4.58206	2.65566	0	0	0	4	0	0	0	0	0	0	0	0	0	0	0	0	1	0	0	1	1	0	0	1
0	-1.30103	3.20683	0.69897	0	0	0	3	0	0	0	0	0	0	0	0	0	0	0	0	1	0	0	0	0	0	0	0
0	-1.30103	4.03342	1.60206	1	1	0	5	0	0	0	0	0	0	0	0	0	0	0	0	0	1	0	0	1	0	0	0
0	-1.30103	4.34242	2.50515	0	0	0	4	0	0	0	0	0	0	0	0	0	0	0	0	1	0	0	0	1	0	0	0
0	-1.30103	4.47276	2.35463	0	1	0	4	0	0	0	0	0	0	0	0	0	0	0	0	0	1	0	0	1	0	0	0
0	-1.30103	4.5682	2.20412	1	1	1	5	0	0	0	0	0	0	0	0	0	0	0	0	1	0	0	0	1	0	0	0
0	1.52114	4.65225	2.35463	1	1	1	5	0	0	0	0	0	0	0	0	0	0	0	0	0	1	0	1	1	0	0	1
0	-1.30103	4.75358	2.80618	0	1	0	4	0	0	0	0	0	0	0	0	0	0	0	0	1	0	0	0	1	0	0	0
0	1.66745	4.37291	3.10721	0	0	0	3	0	0	0	0	0	0	0	0	0	0	0	0	1	0	0	1	0	0	0	1
0	-1.30103	5.14922	2.65566	0	0	0	4	0	0	0	0	0	0	0	0	0	0	0	0	1	0	0	0	0	0	0	0
0	-1.30103	5.11727	3.10721	0	0	0	4	0	0	0	0	0	0	0	0	0	0	0	0	1	0	0	0	1	0	0	0
0	0.792392	4.60314	2.50515	0	0	0	3	0	0	0	0	0	0	0	0	0	0	0	0	0	1	0	1	0	0	0	1
0	1.54283	4.58092	2.0536	1	1	1	5	0	0	0	0	0	0	0	0	0	0	0	0	0	1	0	1	1	0	0	1
0	-1	4.05308	1.75257	1	1	1	5	0	0	0	0	0	0	0	1	0	0	0	0	0	0	0	0	1	0	0	0
0	-1.30103	4.76042	2.35463	1	0	1	5	0	0	0	0	0	0	0	0	0	0	0	0	0	1	0	0	1	0	0	0
0	-1.30103	4.07555	1.75257	1	1	0	5	0	0	0	0	0	0	0	0	0	0	0	0	1	0	0	0	1	0	0	0
0	-1.30103	4.17026	1.90309	1	1	0	5	0	0	0	0	0	0	0	0	0	0	0	0	1	0	0	0	1	0	0	0
0	-1.30103	4.73799	2.50515	0	0	1	5	0	0	0	0	0	0	0	0	0	0	0	0	0	1	0	0	1	0	0	0
0	-1.30103	4.58092	2.65566	1	0	0	5	0	0	0	0	0	0	0	0	0	0	1	0	0	0	0	0	1	0	0	0
0	-1.30103	4.04139	1.45154	0	0	1	5	0	0	0	0	0	0	0	0	0	0	1	0	0	0	0	0	1	0	0	0
0	-1.30103	4.72263	2.0536	1	0	1	5	0	0	0	0	0	0	0	0	0	0	0	0	1	0	0	0	1	0	0	0
0	-0.69897	3.99255	1.60206	0	0	0	4	0	0	0	0	0	0	0	0	0	0	1	0	0	0	0	0	1	0	0	0
0	-1	4.78604	2.65566	0	0	0	4	0	0	0	0	0	0	0	1	0	0	0	0	0	0	0	0	1	0	0	0
0	-1.30103	3.45484	0.39794	0	1	0	3	0	0	0	0	0	0	0	0	0	0	1	0	0	0	0	0	0	0	0	0
0	-1.30103	3.2014	0.849485	0	1	1	3	0	0	0	0	0	0	0	0	0	0	1	0	0	0	0	0	0	0	0	0
0	-1.30103	4.22272	1.60206	1	1	1	5	0	0	0	0	0	0	0	0	0	0	0	0	0	1	0	0	1	0	0	0
0	-1.30103	4.35218	2.20412	1	1	1	5	0	0	0	0	0	0	0	0	0	0	0	0	0	1	0	0	1	0	0	0
0	-1.30103	3.90687	1.60206	0	0	0	3	0	0	0	0	0	0	0	1	0	0	0	0	0	0	0	0	0	0	0	0
0	-1.30103	4.59329	2.65566	1	0	0	5	0	0	0	0	0	0	0	1	0	0	0	0	0	0	0	0	1	0	0	0
0	-1.30103	4.48855	2.0536	1	0	1	5	0	0	0	0	0	0	0	1	0	0	0	0	0	0	0	0	1	0	0	0
0	1.37658	4.02531	1.90309	0	0	0	3	0	0	0	0	0	0	0	0	0	0	0	0	0	1	0	1	1	0	0	1
0	-1	4.57054	2.35463	0	0	0	5	0	0	0	0	0	0	0	0	0	0	0	0	1	0	0	0	1	0	0	0
0	1.61172	0.580925	0.849485	0	0	0	0	0	0	0	0	0	0	0	0	0	0	0	0	0	1	0	1	0	0	0	0
0	-1.30103	4.64738	2.35463	1	1	1	5	0	0	0	0	0	0	0	0	0	0	0	0	0	1	0	0	1	0	0	0
0	-1.30103	4.51455	1.45154	0	0	1	4	0	0	0	0	0	0	0	0	0	0	0	0	0	1	0	0	1	0	0	0
1	-1.30103	4.50243	2.35463	0	0	0	4	0	0	0	0	0	0	0	0	0	0	0	0	0	1	0	0	1	1	NA	0
0	-1.30103	3.95424	1.15051	1	0	1	5	0	0	0	0	0	0	0	1	0	0	0	0	0	0	0	0	1	0	0	0
0	-1.30103	4.1959	1.60206	1	0	0	5	0	0	0	0	0	0	0	1	0	0	0	0	0	0	0	0	1	0	0	0
0	-1.30103	4.3927	1.75257	0	0	1	4	0	0	0	1	0	0	0	0	0	0	0	0	0	0	0	0	1	0	0	0
0	-1	4.49415	2.0536	0	1	0	5	0	0	1	0	0	0	0	0	0	0	0	0	0	0	0	0	1	0	0	0
0	-1.30103	2.91751	0.69897	0	0	0	3	0	0	1	0	0	0	0	0	0	0	0	0	0	0	0	0	0	0	0	0
0	0.146128	4.91222	2.50515	0	0	0	4	1	0	0	0	0	0	0	0	0	0	0	0	0	0	0	1	1	0	0	1
0	-1.30103	3.71096	0.849485	0	0	0	4	0	0	0	1	0	0	0	0	0	0	0	0	0	0	0	0	1	0	0	0
0	-1.30103	4.26245	1.75257	1	1	0	5	0	0	0	1	0	0	0	0	0	0	0	0	0	0	0	0	1	0	0	0
0	-1.30103	4.79518	2.95669	0	0	0	4	0	0	0	1	0	0	0	0	0	0	0	0	0	0	0	0	1	0	0	0
0	-1.30103	3.97818	1.30103	0	1	0	3	0	0	1	0	0	0	0	0	0	0	0	0	0	0	0	0	0	0	0	0
0	-1.30103	4.26951	1.75257	0	0	0	4	0	0	0	1	0	0	0	0	0	0	0	0	0	0	0	0	1	0	0	0
0	-1.30103	4.69461	1.45154	0	0	1	4	0	0	1	0	0	0	0	0	0	0	0	0	0	0	0	0	1	0	0	0
0	-1	4.76864	2.35463	1	0	1	5	0	0	0	1	0	0	0	0	0	0	0	0	0	0	0	0	1	0	0	0
0	-1.30103	4.90956	2.35463	0	1	0	4	0	0	1	0	0	0	0	0	0	0	0	0	0	0	0	0	1	0	0	0
0	0.414973	5.1271	3.25772	0	0	0	4	0	0	0	1	0	0	0	0	0	0	0	0	0	0	0	1	1	0	0	1
0	-1.30103	4.23805	1.60206	0	1	1	3	0	0	0	1	0	0	0	0	0	0	0	0	0	0	0	0	0	0	0	0
0	-1.30103	4.20412	1.90309	0	0	0	5	0	0	0	1	0	0	0	0	0	0	0	0	0	0	0	0	1	0	0	0
0	0.579784	4.59988	2.65566	0	0	1	4	0	0	0	0	0	0	0	0	0	1	0	0	0	0	0	1	1	0	0	1
0	1.28103	0.741152	0.39794	0	1	0	0	0	0	0	0	0	0	0	0	0	1	0	0	0	0	0	1	0	0	0	0
0	-1.30103	3.55991	0.849485	0	0	0	3	0	0	0	1	0	0	0	0	0	0	0	0	0	0	0	0	0	0	0	0
0	-1.30103	3.64048	1.30103	1	1	1	5	0	0	0	1	0	0	0	0	0	0	0	0	0	0	0	0	1	0	0	0
0	-1.30103	3.01703	0.39794	0	0	0	3	0	0	0	1	0	0	0	0	0	0	0	0	0	0	0	0	0	0	0	0
0	-1.30103	4.66745	2.35463	0	0	0	4	0	0	0	0	0	0	0	0	0	0	0	0	0	1	0	0	1	0	0	0
1	-1.30103	3.91169	1.75257	0	1	0	4	0	0	1	0	0	0	0	0	0	0	0	0	0	0	0	0	1	1	NA	0
0	-1.30103	3.85552	1.30103	0	0	0	4	0	0	0	1	0	0	0	0	0	0	0	0	0	0	0	0	0	0	0	0
0	-1.30103	3.44248	0.849485	0	1	0	3	0	0	0	1	0	0	0	0	0	0	0	0	0	0	0	0	0	0	0	0
0	-1.30103	-0.69897	0.39794	0	0	0	0	0	0	0	1	0	0	0	0	0	0	0	0	0	0	0	0	0	0	0	0
0	-1.30103	3.75511	1.15051	0	1	0	3	0	0	0	1	0	0	0	0	0	0	0	0	0	0	0	0	0	0	0	0
0	-1.30103	4.21219	1.75257	0	1	1	5	0	0	0	1	0	0	0	0	0	0	0	0	0	0	0	0	1	0	0	0
0	-1.30103	4.19312	1.75257	0	0	0	5	0	0	0	1	0	0	0	0	0	0	0	0	0	0	0	0	1	0	0	0
0	-1.30103	4.35984	1.45154	0	0	0	4	0	0	0	1	0	0	0	0	0	0	0	0	0	0	0	0	1	0	0	0
0	0.20412	4.84757	2.35463	1	1	1	5	0	0	0	0	0	0	0	0	0	0	0	0	0	1	0	1	1	0	0	1
0	-1.30103	4.25285	1.45154	1	1	1	5	0	0	0	1	0	0	0	0	0	0	0	0	0	0	0	0	1	0	0	0
0	-1.30103	4.83569	2.50515	0	0	0	5	0	0	0	1	0	0	0	0	0	0	0	0	0	0	0	0	1	0	0	0
0	1.71433	4.86982	2.95669	0	0	0	2	0	0	0	1	0	0	0	0	0	0	0	0	0	0	0	1	0	0	0	1
0	-1.30103	4.34439	1.45154	1	1	1	5	0	0	0	1	0	0	0	0	0	0	0	0	0	0	0	0	1	0	0	0
0	-1.30103	4.27416	1.90309	0	0	0	3	0	0	0	0	0	0	0	0	0	0	0	0	0	1	0	0	0	0	0	0
0	-1	3.88366	1.15051	0	0	1	4	0	0	0	1	0	0	0	0	0	0	0	0	0	0	0	0	1	0	0	0
1	-1.30103	3.80003	1.30103	1	1	1	5	1	0	0	0	0	0	0	0	0	0	0	0	0	0	0	0	1	1	NA	0
0	-1.30103	2.62118	0.39794	0	0	0	2	0	0	0	0	0	0	0	0	0	0	0	0	0	1	0	0	0	0	0	0
0	-1.30103	3.91275	1.15051	0	0	0	4	0	0	0	0	0	0	0	0	0	0	0	0	0	1	0	0	1	0	0	0
0	-1.30103	4.76418	2.0536	1	0	0	4	1	0	0	0	0	0	0	0	0	0	0	0	0	0	0	0	1	0	0	0
0	-1.30103	4.71517	2.0536	0	0	0	4	1	0	0	0	0	0	0	0	0	0	0	0	0	0	0	0	1	0	0	0
0	1.51055	4.74036	2.65566	0	0	0	4	0	0	0	0	0	0	0	0	0	0	0	0	0	1	0	1	1	0	0	1
0	0.278754	4.25768	2.20412	1	1	0	3	0	0	1	0	0	0	0	0	0	0	0	0	0	0	0	1	0	0	0	1
0	-1.30103	4.63246	2.95669	0	0	0	4	0	0	0	1	0	0	0	0	0	0	0	0	0	0	0	0	1	0	0	0
0	-0.522879	3.76418	1.75257	1	0	0	5	0	0	0	1	0	0	0	0	0	0	0	0	0	0	0	0	1	0	0	0
0	-1.30103	4.48714	2.35463	0	0	0	4	0	0	0	1	0	0	0	0	0	0	0	0	0	0	0	0	1	0	0	0
0	1.5832	4.86273	2.95669	1	0	0	4	0	0	0	1	0	0	0	0	0	0	0	0	0	0	0	1	0	0	0	1
0	-1.30103	4.22789	1.15051	0	1	0	5	0	0	0	1	0	0	0	0	0	0	0	0	0	0	0	0	1	0	0	0
0	-1.30103	4.67578	2.0536	0	1	1	5	0	0	0	1	0	0	0	0	0	0	0	0	0	0	0	0	1	0	0	0
0	-1.30103	4.78247	3.25772	0	0	0	5	0	0	0	1	0	0	0	0	0	0	0	0	0	0	0	0	1	0	0	0
0	1.8055	1.34044	1.30103	0	0	1	0	0	0	0	0	0	0	0	0	0	0	0	0	0	1	0	1	0	0	0	0
0	-1.30103	3.60314	1.15051	0	0	0	3	0	0	0	0	0	0	0	0	0	0	0	0	0	1	0	0	0	0	0	0
0	1.11059	4.37291	2.35463	0	0	0	2	0	0	0	0	0	0	0	1	0	0	0	0	0	0	0	1	0	0	0	1
0	0.763428	4.38739	2.35463	0	0	0	3	0	0	0	0	0	0	0	1	0	0	0	0	0	0	0	1	1	0	0	1
0	-1.30103	4.62737	NA	1	1	1	5	0	0	0	1	0	0	0	0	0	0	0	0	0	0	0	0	1	0	0	0
0	-1.30103	3.86094	NA	1	1	1	5	0	0	0	1	0	0	0	0	0	0	0	0	0	0	0	0	1	0	0	0
0	-0.522879	4.05308	NA	1	1	1	5	0	0	0	1	0	0	0	0	0	0	0	0	0	0	0	0	1	0	0	0
0	-1.30103	4.70501	NA	1	1	1	5	0	0	0	1	0	0	0	0	0	0	0	0	0	0	0	0	1	0	0	0
0	-1.30103	3.99957	NA	1	1	0	5	0	0	0	1	0	0	0	0	0	0	0	0	0	0	0	0	1	0	0	0
1	-1.30103	3.66087	NA	1	1	1	4	0	0	0	1	0	0	0	0	0	0	0	0	0	0	0	0	0	0	1	0
0	-1.30103	4.06446	NA	1	1	1	5	0	0	0	1	0	0	0	0	0	0	0	0	0	0	0	0	1	0	0	0
0	0.812913	4.71349	NA	1	1	1	5	0	0	0	1	0	0	0	0	0	0	0	0	0	0	0	1	0	0	0	1
0	-1.30103	4.38917	NA	1	1	1	5	0	0	0	1	0	0	0	0	0	0	0	0	0	0	0	0	1	0	0	0
0	-1.30103	3.35793	NA	1	1	1	5	0	0	0	1	0	0	0	0	0	0	0	0	0	0	0	0	1	0	0	0
0	-1	3.81954	NA	1	1	0	5	0	0	0	1	0	0	0	0	0	0	0	0	0	0	0	0	1	0	0	0
0	-1	4.52504	NA	1	1	0	5	0	0	0	1	0	0	0	0	0	0	0	0	0	0	0	0	1	0	0	0
0	-1.30103	4.44716	NA	1	1	1	5	0	0	0	1	0	0	0	0	0	0	0	0	0	0	0	0	1	0	0	0
0	-1.30103	4.06819	NA	1	1	1	5	0	0	0	1	0	0	0	0	0	0	0	0	0	0	0	0	1	0	0	0
0	-1.30103	4.7767	NA	1	1	1	5	0	0	0	1	0	0	0	0	0	0	0	0	0	0	0	0	1	0	0	0
0	-1.30103	4	NA	1	1	1	5	0	0	0	1	0	0	0	0	0	0	0	0	0	0	0	0	1	0	0	0
0	-1.30103	4.53656	NA	1	1	1	5	0	0	0	1	0	0	0	0	0	0	0	0	0	0	0	0	1	0	0	0
0	-1.30103	3.94596	NA	1	1	1	5	0	0	0	1	0	0	0	0	0	0	0	0	0	0	0	0	1	0	0	0
0	0.322219	4.31806	NA	1	1	1	5	0	0	0	1	0	0	0	0	0	0	0	0	0	0	0	1	0	0	0	1
0	-1.30103	5.13033	NA	1	1	1	5	0	0	0	1	0	0	0	0	0	0	0	0	0	0	0	0	1	0	0	0
0	-1.30103	4.46982	NA	1	1	1	5	0	0	0	1	0	0	0	0	0	0	0	0	0	0	0	0	1	0	0	0
0	-1.30103	3.98137	NA	1	1	0	5	0	0	0	1	0	0	0	0	0	0	0	0	0	0	0	0	1	0	0	0
0	0.69897	4.72673	NA	1	1	1	5	0	0	0	1	0	0	0	0	0	0	0	0	0	0	0	1	1	0	0	1
0	-1.30103	3.57287	NA	1	1	1	5	0	0	0	1	0	0	0	0	0	0	0	0	0	0	0	0	1	0	0	0
0	-1.30103	4.33041	NA	0	1	1	4	0	0	0	1	0	0	0	0	0	0	0	0	0	0	0	0	1	0	0	0
0	-1	4.34439	NA	0	1	0	5	0	0	0	1	0	0	0	0	0	0	0	0	0	0	0	0	1	0	0	0
0	-1.30103	4.08991	NA	0	1	1	5	0	0	0	1	0	0	0	0	0	0	0	0	0	0	0	0	1	0	0	0
0	1.68753	4.84448	NA	0	1	0	4	0	0	0	1	0	0	0	0	0	0	0	0	0	0	0	1	1	0	0	1
0	0.591065	4.70672	NA	0	1	1	5	0	0	0	1	0	0	0	0	0	0	0	0	0	0	0	1	1	0	0	1
0	-1.30103	4.80821	NA	0	1	0	4	0	0	0	1	0	0	0	0	0	0	0	0	0	0	0	0	1	0	0	0
0	-1.30103	3.15229	NA	0	1	1	3	0	0	0	1	0	0	0	0	0	0	0	0	0	0	0	0	0	0	0	0
0	-1.30103	3.67578	NA	0	1	1	3	0	0	0	1	0	0	0	0	0	0	0	0	0	0	0	0	0	0	0	0
0	-1.30103	4.0569	NA	0	1	0	3	0	0	0	1	0	0	0	0	0	0	0	0	0	0	0	0	0	0	0	0
0	1.40993	5.07188	NA	0	1	0	3	0	0	0	1	0	0	0	0	0	0	0	0	0	0	0	1	0	0	0	1
1	-1	4.31175	NA	0	1	0	4	0	0	0	1	0	0	0	0	0	0	0	0	0	0	0	0	1	1	NA	0
0	-1.30103	4.29447	NA	0	1	0	4	0	0	0	1	0	0	0	0	0	0	0	0	0	0	0	0	1	0	0	0
0	1.65801	5.50243	NA	0	1	0	4	0	0	0	1	0	0	0	0	0	0	0	0	0	0	0	1	1	0	0	1
0	-1.30103	4.36549	NA	0	1	0	4	0	0	0	1	0	0	0	0	0	0	0	0	0	0	0	0	1	0	0	0
0	-1.30103	3.30963	NA	0	1	NA	3	0	0	0	1	0	0	0	0	0	0	0	0	0	0	0	0	0	0	0	0
0	-1.30103	2.88762	NA	0	1	1	3	0	0	0	1	0	0	0	0	0	0	0	0	0	0	0	0	0	0	0	0
0	0.230449	4.71933	NA	0	1	0	3	0	0	0	1	0	0	0	0	0	0	0	0	0	0	0	1	0	0	0	1
0	-1.30103	4.72181	NA	0	1	0	3	0	0	0	1	0	0	0	0	0	0	0	0	0	0	0	0	0	0	0	0
0	-1.30103	4.60638	NA	0	1	1	4	0	0	0	1	0	0	0	0	0	0	0	0	0	0	0	0	0	0	0	0
0	1.34242	4.78104	NA	0	1	0	3	0	0	0	1	0	0	0	0	0	0	0	0	0	0	0	1	0	0	0	1
0	1.08279	4.26007	NA	0	1	0	3	0	0	0	1	0	0	0	0	0	0	0	0	0	0	0	1	0	0	0	1
0	-1.30103	4.66932	NA	0	1	0	4	0	0	0	1	0	0	0	0	0	0	0	0	0	0	0	0	1	0	0	0
0	-1.30103	4.49831	NA	0	1	0	4	0	0	0	1	0	0	0	0	0	0	0	0	0	0	0	0	1	0	0	0
0	0.278754	4.55388	NA	0	1	0	4	0	0	0	1	0	0	0	0	0	0	0	0	0	0	0	1	1	0	0	1
0	-1.30103	-0.69897	NA	0	1	0	0	0	0	0	1	0	0	0	0	0	0	0	0	0	0	0	0	0	0	0	0
0	-1.30103	3.80889	NA	0	1	0	3	0	0	0	1	0	0	0	0	0	0	0	0	0	0	0	0	0	0	0	0
0	-1.30103	3.30103	NA	0	1	0	3	0	0	0	1	0	0	0	0	0	0	0	0	0	0	0	0	0	0	0	0
1	-1.30103	3.90687	NA	0	1	0	4	0	0	0	1	0	0	0	0	0	0	0	0	0	0	0	0	0	0	1	0
0	-1.30103	3.73878	NA	1	0	0	5	0	0	0	1	0	0	0	0	0	0	0	0	0	0	0	0	0	0	0	0
0	1.07555	5.12057	NA	1	0	0	4	0	0	0	1	0	0	0	0	0	0	0	0	0	0	0	1	0	0	0	1
0	-1.30103	4.58771	NA	1	0	0	5	0	0	0	1	0	0	0	0	0	0	0	0	0	0	0	0	1	0	0	0
0	-1.30103	4.57749	NA	1	0	1	5	0	0	0	1	0	0	0	0	0	0	0	0	0	0	0	0	1	0	0	0
0	-1.30103	3.84696	NA	1	0	1	5	0	0	0	1	0	0	0	0	0	0	0	0	0	0	0	0	0	0	0	0
0	-1.30103	4.27416	NA	1	0	1	5	0	0	0	1	0	0	0	0	0	0	0	0	0	0	0	0	1	0	0	0
0	-1.30103	4.64345	NA	1	0	1	5	0	0	0	1	0	0	0	0	0	0	0	0	0	0	0	0	1	0	0	0
0	-1.30103	4.16137	NA	1	0	1	3	0	0	0	1	0	0	0	0	0	0	0	0	0	0	0	0	0	0	0	0
0	-1.30103	4.27646	NA	1	0	0	5	0	0	0	1	0	0	0	0	0	0	0	0	0	0	0	0	1	0	0	0
0	-1.30103	4.57864	NA	1	0	1	5	0	0	0	1	0	0	0	0	0	0	0	0	0	0	0	0	1	0	0	0
0	-1.30103	4.38561	NA	1	0	0	5	0	0	0	1	0	0	0	0	0	0	0	0	0	0	0	0	1	0	0	0
0	1.38202	4.50786	NA	1	0	0	5	0	0	0	1	0	0	0	0	0	0	0	0	0	0	0	1	1	0	0	1
0	-1.30103	4.02119	NA	1	0	0	5	0	0	0	1	0	0	0	0	0	0	0	0	0	0	0	0	1	0	0	0
0	-1.30103	4.58092	NA	1	0	0	4	0	0	0	1	0	0	0	0	0	0	0	0	0	0	0	0	1	0	0	0
0	-1.30103	3.8109	NA	1	0	1	3	0	0	0	1	0	0	0	0	0	0	0	0	0	0	0	0	0	0	0	0
0	-1.30103	4.49276	NA	0	0	1	5	0	0	0	1	0	0	0	0	0	0	0	0	0	0	0	0	1	0	0	0
0	-1.30103	4.52244	NA	0	0	0	5	0	0	0	1	0	0	0	0	0	0	0	0	0	0	0	0	1	0	0	0
0	-1.30103	4.47276	NA	0	0	0	5	0	0	0	1	0	0	0	0	0	0	0	0	0	0	0	0	1	0	0	0
0	0.792392	4.45788	NA	0	0	1	3	0	0	0	1	0	0	0	0	0	0	0	0	0	0	0	1	0	0	0	1
0	-1.30103	3.58433	NA	0	0	0	4	0	0	0	1	0	0	0	0	0	0	0	0	0	0	0	0	0	0	0	0
0	-1.30103	4.24055	NA	0	0	0	4	0	0	0	1	0	0	0	0	0	0	0	0	0	0	0	0	1	0	0	0
0	-1.30103	4.29003	NA	0	0	0	4	0	0	0	1	0	0	0	0	0	0	0	0	0	0	0	0	1	0	0	0
1	-1.30103	3.8848	NA	0	0	0	4	0	0	0	1	0	0	0	0	0	0	0	0	0	0	0	0	1	1	NA	0
0	1.53908	4.5955	NA	0	0	0	4	0	0	0	1	0	0	0	0	0	0	0	0	0	0	0	1	1	0	0	1
0	-1.30103	4.39445	NA	0	0	1	3	0	0	0	1	0	0	0	0	0	0	0	0	0	0	0	0	0	0	0	0
0	-1.30103	4.35984	NA	0	0	0	4	0	0	0	1	0	0	0	0	0	0	0	0	0	0	0	0	1	0	0	0
0	-1.30103	4.19033	NA	0	0	1	4	0	0	0	1	0	0	0	0	0	0	0	0	0	0	0	0	1	0	0	0
0	-1.30103	4.07188	NA	0	0	0	3	0	0	0	1	0	0	0	0	0	0	0	0	0	0	0	0	0	0	0	0
0	-1.30103	4.23553	NA	0	0	0	5	0	0	0	1	0	0	0	0	0	0	0	0	0	0	0	0	1	0	0	0
0	-1.30103	4.20952	NA	0	0	0	4	0	0	0	1	0	0	0	0	0	0	0	0	0	0	0	0	1	0	0	0
0	-1.30103	2.65992	NA	0	0	0	2	0	0	0	1	0	0	0	0	0	0	0	0	0	0	0	0	0	0	0	0
0	-1.30103	4.33846	NA	0	0	0	4	0	0	0	1	0	0	0	0	0	0	0	0	0	0	0	0	1	0	0	0
0	-1	3.71349	NA	0	0	0	3	0	0	0	1	0	0	0	0	0	0	0	0	0	0	0	0	0	0	0	0
0	1.35793	4.33846	NA	0	0	1	3	0	0	0	1	0	0	0	0	0	0	0	0	0	0	0	1	0	0	0	1
0	-1.30103	3.78032	NA	0	0	0	4	0	0	0	1	0	0	0	0	0	0	0	0	0	0	0	0	1	0	0	0
0	-1.30103	4.55751	NA	0	0	0	4	0	0	0	1	0	0	0	0	0	0	0	0	0	0	0	0	1	0	0	0
0	-1.30103	3.86923	NA	0	0	0	4	0	0	0	1	0	0	0	0	0	0	0	0	0	0	0	0	1	0	0	0
0	-1	3.22531	NA	0	0	NA	3	0	0	0	1	0	0	0	0	0	0	0	0	0	0	0	0	0	0	0	0
0	-1.30103	3.41497	NA	0	0	0	3	0	0	0	1	0	0	0	0	0	0	0	0	0	0	0	0	0	0	0	0
0	-0.522879	3.79727	NA	0	0	0	3	0	0	0	1	0	0	0	0	0	0	0	0	0	0	0	0	0	0	0	0
0	-1.30103	4.26482	NA	0	0	0	4	0	0	0	1	0	0	0	0	0	0	0	0	0	0	0	0	0	0	0	0
0	1.70757	4.69108	NA	0	0	NA	2	0	0	0	1	0	0	0	0	0	0	0	0	0	0	0	1	0	0	0	1
0	-1.30103	2.88423	NA	0	0	0	2	0	0	0	1	0	0	0	0	0	0	0	0	0	0	0	0	0	0	0	0
0	-1.30103	3.76641	NA	0	0	NA	5	0	0	0	1	0	0	0	0	0	0	0	0	0	0	0	0	1	0	0	0
0	0.977724	4.13672	NA	0	0	0	3	0	0	0	1	0	0	0	0	0	0	0	0	0	0	0	1	0	0	0	1
0	1.4843	4.63849	NA	0	0	0	3	0	0	0	1	0	0	0	0	0	0	0	0	0	0	0	1	0	0	0	1
0	0.897627	4.83885	NA	0	0	NA	3	0	0	0	1	0	0	0	0	0	0	0	0	0	0	0	1	0	0	0	1
0	-1.30103	3.21484	NA	0	0	0	3	0	0	0	1	0	0	0	0	0	0	0	0	0	0	0	0	0	0	0	0
0	-1.30103	-0.69897	NA	0	0	0	0	0	0	0	1	0	0	0	0	0	0	0	0	0	0	0	0	0	0	0	0
0	-1.30103	4.55509	NA	0	0	0	4	0	0	0	1	0	0	0	0	0	0	0	0	0	0	0	0	1	0	0	0
0	-1.30103	3.96567	NA	1	1	1	4	0	0	0	1	0	0	0	0	0	0	0	0	0	0	0	0	0	0	0	0
0	-1.30103	4.15836	NA	1	1	1	5	0	0	0	1	0	0	0	0	0	0	0	0	0	0	0	0	1	0	0	0
0	-1.30103	4.61384	NA	1	1	1	5	0	0	0	1	0	0	0	0	0	0	0	0	0	0	0	0	1	0	0	0
0	-1.30103	4.04139	NA	1	1	1	5	0	0	0	1	0	0	0	0	0	0	0	0	0	0	0	0	1	0	0	0
0	-1.30103	3.90363	NA	1	1	1	5	0	0	0	1	0	0	0	0	0	0	0	0	0	0	0	0	1	0	0	0
0	-1.30103	4.35793	NA	1	1	1	5	0	0	0	1	0	0	0	0	0	0	0	0	0	0	0	0	1	0	0	0
0	0.176091	4.33244	NA	1	1	1	5	0	0	0	1	0	0	0	0	0	0	0	0	0	0	0	1	1	0	0	1
0	1.29667	4.78247	NA	1	1	0	5	0	0	0	1	0	0	0	0	0	0	0	0	0	0	0	1	1	0	0	1
0	-1	4.47857	NA	1	1	0	5	0	0	0	1	0	0	0	0	0	0	0	0	0	0	0	0	1	0	0	0
0	-1.30103	4.22531	NA	0	1	0	5	0	0	0	1	0	0	0	0	0	0	0	0	0	0	0	0	1	0	0	0
0	-1.30103	3.734	NA	0	1	1	5	0	0	0	1	0	0	0	0	0	0	0	0	0	0	0	0	1	0	0	0
0	1.60746	4.65128	NA	0	1	0	4	0	0	0	1	0	0	0	0	0	0	0	0	0	0	0	1	1	0	0	1
0	-1.30103	4.42813	NA	0	1	0	4	0	0	0	1	0	0	0	0	0	0	0	0	0	0	0	0	1	0	0	0
0	-1.30103	4.15836	NA	0	1	0	4	0	0	0	1	0	0	0	0	0	0	0	0	0	0	0	0	1	0	0	0
0	-1.30103	4.29447	NA	0	1	0	4	0	0	0	1	0	0	0	0	0	0	0	0	0	0	0	0	1	0	0	0
0	-1.30103	3.56467	NA	0	1	0	3	0	0	0	1	0	0	0	0	0	0	0	0	0	0	0	0	0	0	0	0
0	1.01703	4.77085	NA	1	0	1	4	0	0	0	1	0	0	0	0	0	0	0	0	0	0	0	1	0	0	0	1
0	1.23045	4.6561	NA	1	0	0	5	0	0	0	1	0	0	0	0	0	0	0	0	0	0	0	1	1	0	0	1
0	-1.30103	4.48287	NA	1	0	1	5	0	0	0	1	0	0	0	0	0	0	0	0	0	0	0	0	1	0	0	0
0	1.95809	4.86451	NA	1	0	0	4	0	0	0	1	0	0	0	0	0	0	0	0	0	0	0	1	0	0	0	1
0	-1.30103	3.63849	NA	1	0	0	4	0	0	0	1	0	0	0	0	0	0	0	0	0	0	0	0	0	0	0	0
0	0.90309	4.96755	NA	1	0	0	5	0	0	0	1	0	0	0	0	0	0	0	0	0	0	0	1	1	0	0	1
0	-1.30103	4.24304	NA	1	0	1	4	0	0	0	1	0	0	0	0	0	0	0	0	0	0	0	0	0	0	0	0
0	-1.30103	4.15534	NA	1	0	0	4	0	0	0	1	0	0	0	0	0	0	0	0	0	0	0	0	0	0	0	0
0	1.07918	4.62531	NA	0	0	NA	5	0	0	0	1	0	0	0	0	0	0	0	0	0	0	0	1	1	0	0	1
0	-1.30103	3.74819	NA	0	0	0	5	0	0	0	1	0	0	0	0	0	0	0	0	0	0	0	0	1	0	0	0
0	-1.30103	4.32634	NA	0	0	0	4	0	0	0	1	0	0	0	0	0	0	0	0	0	0	0	0	0	0	0	0
0	-0.39794	4.72916	NA	0	0	1	5	0	0	0	1	0	0	0	0	0	0	0	0	0	0	0	0	1	0	0	0
0	-1.30103	3.13354	NA	0	0	0	2	0	0	0	1	0	0	0	0	0	0	0	0	0	0	0	0	0	0	0	0
0	-1.30103	4.38382	NA	0	0	0	4	0	0	0	1	0	0	0	0	0	0	0	0	0	0	0	0	1	0	0	0
1	-1.30103	3.30535	NA	0	0	0	3	0	0	0	1	0	0	0	0	0	0	0	0	0	0	0	0	0	1	NA	0
0	-1.30103	4.19033	NA	0	0	0	4	0	0	0	1	0	0	0	0	0	0	0	0	0	0	0	0	1	0	0	0
0	-1.30103	4.69285	NA	0	0	0	3	0	0	0	1	0	0	0	0	0	0	0	0	0	0	0	0	0	0	0	0
0	-1.30103	4.56585	NA	0	0	0	4	0	0	0	1	0	0	0	0	0	0	0	0	0	0	0	0	1	0	0	0
0	-1.30103	3.90146	NA	0	0	1	4	0	0	0	1	0	0	0	0	0	0	0	0	0	0	0	0	1	0	0	0
0	-1.30103	5.13033	NA	0	0	0	4	0	0	0	1	0	0	0	0	0	0	0	0	0	0	0	0	1	0	0	0
0	-1	3.4133	NA	0	0	0	4	0	0	0	1	0	0	0	0	0	0	0	0	0	0	0	0	0	0	0	0
0	-1.30103	3.18184	NA	0	0	0	4	0	0	0	1	0	0	0	0	0	0	0	0	0	0	0	0	1	0	0	0
0	1.30963	4.94596	NA	0	0	0	4	0	0	0	1	0	0	0	0	0	0	0	0	0	0	0	1	1	0	0	1
0	-1.30103	4.34635	NA	0	0	0	4	0	0	0	1	0	0	0	0	0	0	0	0	0	0	0	0	1	0	0	0
0	-1.30103	2.96614	NA	0	0	1	2	0	0	0	1	0	0	0	0	0	0	0	0	0	0	0	0	0	0	0	0
0	1.56348	5.29447	NA	0	0	1	4	0	0	0	1	0	0	0	0	0	0	0	0	0	0	0	1	1	0	0	1
0	1.84261	4.01284	NA	0	0	0	2	0	0	0	1	0	0	0	0	0	0	0	0	0	0	0	1	0	0	0	1
0	-1.30103	4.80956	NA	0	0	0	4	0	0	0	1	0	0	0	0	0	0	0	0	0	0	0	0	1	0	0	0
0	1.04532	3.97681	NA	0	0	0	3	0	0	0	1	0	0	0	0	0	0	0	0	0	0	0	1	0	0	0	1
0	-1.30103	4.17898	NA	0	0	0	4	0	0	0	1	0	0	0	0	0	0	0	0	0	0	0	0	1	0	0	0
0	-1.30103	4.90309	NA	0	0	0	4	0	0	0	1	0	0	0	0	0	0	0	0	0	0	0	0	0	0	0	0
0	-1.30103	3.84757	NA	0	0	0	3	0	0	0	1	0	0	0	0	0	0	0	0	0	0	0	0	0	0	0	0
0	-1.30103	3.57864	NA	0	0	0	4	0	0	0	1	0	0	0	0	0	0	0	0	0	0	0	0	1	0	0	0
0	-1.30103	3.97451	NA	0	0	0	4	0	0	0	1	0	0	0	0	0	0	0	0	0	0	0	0	1	0	0	0
0	-1.30103	4.81224	NA	0	0	0	4	0	0	0	1	0	0	0	0	0	0	0	0	0	0	0	0	1	0	0	0
0	-1.30103	3.35218	NA	0	0	0	3	0	0	0	1	0	0	0	0	0	0	0	0	0	0	0	0	0	0	0	0
0	-1.30103	3.45332	NA	0	0	0	3	0	0	0	1	0	0	0	0	0	0	0	0	0	0	0	0	0	0	0	0
0	-1.30103	4.84198	NA	0	0	0	5	0	0	0	1	0	0	0	0	0	0	0	0	0	0	0	0	1	0	0	0
0	-1.30103	3.60097	NA	1	1	1	5	0	0	0	1	0	0	0	0	0	0	0	0	0	0	0	0	0	0	0	0
0	-1.30103	4.62839	NA	1	1	1	5	0	0	0	1	0	0	0	0	0	0	0	0	0	0	0	0	1	0	0	0
0	-1	4.72509	NA	1	1	1	5	0	0	0	1	0	0	0	0	0	0	0	0	0	0	0	0	1	0	0	0
0	1.07918	4.45332	NA	1	1	0	5	0	0	0	1	0	0	0	0	0	0	0	0	0	0	0	1	1	0	0	1
0	-1.30103	3.88593	NA	1	1	0	3	0	0	0	1	0	0	0	0	0	0	0	0	0	0	0	0	0	0	0	0
0	-1.30103	4.04139	NA	1	1	0	5	0	0	0	1	0	0	0	0	0	0	0	0	0	0	0	0	1	0	0	0
0	-1.30103	4.62428	NA	1	1	0	5	0	0	0	1	0	0	0	0	0	0	0	0	0	0	0	0	1	0	0	0
0	1.5563	4.60638	NA	0	1	NA	4	0	0	0	1	0	0	0	0	0	0	0	0	0	0	0	1	0	0	0	1
0	-1.30103	4.29447	NA	0	1	0	4	0	0	0	1	0	0	0	0	0	0	0	0	0	0	0	0	1	0	0	0
0	-1.30103	-0.69897	NA	0	1	NA	0	0	0	0	1	0	0	0	0	0	0	0	0	0	0	0	0	0	0	0	0
1	-1	3.29447	NA	0	1	0	3	0	0	0	1	0	0	0	0	0	0	0	0	0	0	0	0	0	0	1	0
0	-1.30103	2.7796	NA	0	1	0	2	0	0	0	1	0	0	0	0	0	0	0	0	0	0	0	0	0	0	0	0
1	-1.30103	4.10037	NA	0	1	0	3	0	0	0	1	0	0	0	0	0	0	0	0	0	0	0	0	0	0	1	0
0	0.672098	3.91645	NA	0	1	0	2	0	0	0	1	0	0	0	0	0	0	0	0	0	0	0	1	0	0	0	1
0	1.11727	4.92428	NA	0	1	0	3	0	0	0	1	0	0	0	0	0	0	0	0	0	0	0	1	0	0	0	1
0	-1.30103	3.8169	NA	1	0	1	4	0	0	0	1	0	0	0	0	0	0	0	0	0	0	0	0	0	0	0	0
0	-1.30103	4.61805	NA	1	0	1	5	0	0	0	1	0	0	0	0	0	0	0	0	0	0	0	0	1	0	0	0
0	-1.30103	5	NA	1	0	0	5	0	0	0	1	0	0	0	0	0	0	0	0	0	0	0	0	1	0	0	0
0	1.80209	4.73957	NA	1	0	0	5	0	0	0	1	0	0	0	0	0	0	0	0	0	0	0	1	1	0	0	1
0	-1.30103	4.69373	NA	1	0	1	5	0	0	0	1	0	0	0	0	0	0	0	0	0	0	0	0	1	0	0	0
0	-1.30103	3.81291	NA	0	0	0	3	0	0	0	1	0	0	0	0	0	0	0	0	0	0	0	0	0	0	0	0
0	-1.30103	4.23805	NA	0	0	0	4	0	0	0	1	0	0	0	0	0	0	0	0	0	0	0	0	1	0	0	0
0	-1.30103	3.83506	NA	0	0	0	4	0	0	0	1	0	0	0	0	0	0	0	0	0	0	0	0	1	0	0	0
0	-1.30103	4.91434	NA	0	0	1	5	0	0	0	1	0	0	0	0	0	0	0	0	0	0	0	0	1	0	0	0
0	-1.30103	4.51983	NA	0	0	0	3	0	0	0	1	0	0	0	0	0	0	0	0	0	0	0	0	0	0	0	0
0	1.49693	4.66087	NA	0	0	0	3	0	0	0	1	0	0	0	0	0	0	0	0	0	0	0	1	0	0	0	1
0	-1.30103	3.9196	NA	0	0	NA	4	0	0	0	1	0	0	0	0	0	0	0	0	0	0	0	0	1	0	0	0
0	-1.30103	4.49554	NA	0	0	0	4	0	0	0	1	0	0	0	0	0	0	0	0	0	0	0	0	1	0	0	0
0	-1.30103	3.68215	NA	0	0	0	3	0	0	0	1	0	0	0	0	0	0	0	0	0	0	0	0	0	0	0	0
0	-1.30103	3.92273	NA	0	0	0	4	0	0	0	1	0	0	0	0	0	0	0	0	0	0	0	0	1	0	0	0
0	-1.30103	4.35218	NA	0	0	0	4	0	0	0	1	0	0	0	0	0	0	0	0	0	0	0	0	1	0	0	0
0	-0.09691	4.08636	NA	0	0	0	3	0	0	0	1	0	0	0	0	0	0	0	0	0	0	0	0	0	0	0	0
0	-1.30103	4.26007	NA	0	0	1	4	0	0	0	1	0	0	0	0	0	0	0	0	0	0	0	0	1	0	0	0
0	-1.30103	3.62428	NA	0	0	0	3	0	0	0	1	0	0	0	0	0	0	0	0	0	0	0	0	0	0	0	0
0	-1.30103	3	NA	0	0	0	2	0	0	0	1	0	0	0	0	0	0	0	0	0	0	0	0	0	0	0	0
0	-1.30103	4.47129	NA	0	0	1	4	0	0	0	1	0	0	0	0	0	0	0	0	0	0	0	0	0	0	0	0
0	-1.30103	3.4456	NA	0	0	0	3	0	0	0	1	0	0	0	0	0	0	0	0	0	0	0	0	0	0	0	0
0	-1.30103	3.97909	NA	0	0	0	3	0	0	0	1	0	0	0	0	0	0	0	0	0	0	0	0	0	0	0	0
0	-1.30103	3.79588	NA	0	0	0	4	0	0	0	1	0	0	0	0	0	0	0	0	0	0	0	0	1	0	0	0
0	2.01284	4.70243	NA	1	1	0	5	0	0	0	1	0	0	0	0	0	0	0	0	0	0	0	1	1	0	0	1
0	-1.30103	4.04139	NA	1	1	1	4	0	0	0	1	0	0	0	0	0	0	0	0	0	0	0	0	0	0	0	0
0	-1.30103	3.84757	NA	1	1	1	5	0	0	0	1	0	0	0	0	0	0	0	0	0	0	0	0	1	0	0	0
0	-1.30103	4.66558	NA	1	1	0	5	0	0	0	1	0	0	0	0	0	0	0	0	0	0	0	0	1	0	0	0
0	-1.30103	4.62118	NA	1	1	1	5	0	0	0	1	0	0	0	0	0	0	0	0	0	0	0	0	1	0	0	0
0	-1.30103	4.14922	NA	1	1	1	5	0	0	0	1	0	0	0	0	0	0	0	0	0	0	0	0	1	0	0	0
0	-1.30103	4.78462	NA	0	1	1	5	0	0	0	1	0	0	0	0	0	0	0	0	0	0	0	0	1	0	0	0
0	-0.522879	3.93651	NA	0	1	0	4	0	0	0	1	0	0	0	0	0	0	0	0	0	0	0	0	1	0	0	0
0	-1.30103	4.45179	NA	0	1	1	4	0	0	0	1	0	0	0	0	0	0	0	0	0	0	0	0	1	0	0	0
0	-1.30103	4.79239	NA	0	1	0	4	0	0	0	1	0	0	0	0	0	0	0	0	0	0	0	0	1	0	0	0
1	-1.30103	3.52114	NA	0	1	NA	3	0	0	0	1	0	0	0	0	0	0	0	0	0	0	0	0	0	1	NA	0
0	-1.30103	4.16137	NA	0	1	0	4	0	0	0	1	0	0	0	0	0	0	0	0	0	0	0	0	1	0	0	0
0	-1.30103	4.27875	NA	0	1	1	5	0	0	0	1	0	0	0	0	0	0	0	0	0	0	0	0	1	0	0	0
0	-1.30103	3.75282	NA	0	1	0	3	0	0	0	1	0	0	0	0	0	0	0	0	0	0	0	0	0	0	0	0
0	-1.30103	3.57749	NA	0	1	1	5	0	0	0	1	0	0	0	0	0	0	0	0	0	0	0	0	1	0	0	0
0	-1.30103	2.95809	NA	0	1	0	2	0	0	0	1	0	0	0	0	0	0	0	0	0	0	0	0	0	0	0	0
0	1.15229	4.63347	NA	0	1	1	3	0	0	0	1	0	0	0	0	0	0	0	0	0	0	0	1	0	0	0	1
1	0.579784	4.51055	NA	0	1	0	3	0	0	0	1	0	0	0	0	0	0	0	0	0	0	0	1	0	0	1	1
0	-1.30103	5.09342	NA	0	1	0	3	0	0	0	1	0	0	0	0	0	0	0	0	0	0	0	0	0	0	0	0
0	-1.30103	3.57864	NA	0	1	0	3	0	0	0	1	0	0	0	0	0	0	0	0	0	0	0	0	0	0	0	0
0	1.66932	4.89763	NA	0	1	0	4	0	0	0	1	0	0	0	0	0	0	0	0	0	0	0	1	1	0	0	1
0	-1.30103	3.7185	NA	0	1	0	3	0	0	0	1	0	0	0	0	0	0	0	0	0	0	0	0	0	0	0	0
0	1.08991	4.66745	NA	1	0	1	4	0	0	0	1	0	0	0	0	0	0	0	0	0	0	0	1	0	0	0	1
0	-1.30103	4.09342	NA	1	0	NA	5	0	0	0	1	0	0	0	0	0	0	0	0	0	0	0	0	1	0	0	0
0	-1.30103	4.86034	NA	1	0	0	5	0	0	0	1	0	0	0	0	0	0	0	0	0	0	0	0	1	0	0	0
0	1.85065	5.26482	NA	1	0	1	5	0	0	0	1	0	0	0	0	0	0	0	0	0	0	0	1	1	0	0	1
0	-1.30103	4.11394	NA	1	0	1	5	0	0	0	1	0	0	0	0	0	0	0	0	0	0	0	0	1	0	0	0
0	-1.30103	4.23045	NA	1	0	1	5	0	0	0	1	0	0	0	0	0	0	0	0	0	0	0	0	1	0	0	0
0	-1.30103	4.14922	NA	1	0	1	5	0	0	0	1	0	0	0	0	0	0	0	0	0	0	0	0	1	0	0	0
0	-1.30103	4.46389	NA	1	0	0	5	0	0	0	1	0	0	0	0	0	0	0	0	0	0	0	0	1	0	0	0
0	-1.30103	4.47567	NA	1	0	0	5	0	0	0	1	0	0	0	0	0	0	0	0	0	0	0	0	1	0	0	0
0	-1.30103	4.28103	NA	1	0	0	5	0	0	0	1	0	0	0	0	0	0	0	0	0	0	0	0	1	0	0	0
0	-1.30103	3.95665	NA	1	0	1	5	0	0	0	1	0	0	0	0	0	0	0	0	0	0	0	0	1	0	0	0
0	-1.30103	3.62014	NA	1	0	0	4	0	0	0	1	0	0	0	0	0	0	0	0	0	0	0	0	0	0	0	0
0	-1.30103	4.617	NA	1	0	0	5	0	0	0	1	0	0	0	0	0	0	0	0	0	0	0	0	1	0	0	0
0	-1.30103	3.99344	NA	1	0	0	5	0	0	0	1	0	0	0	0	0	0	0	0	0	0	0	0	1	0	0	0
0	-1.30103	4.60531	NA	0	0	0	5	0	0	0	1	0	0	0	0	0	0	0	0	0	0	0	0	1	0	0	0
0	-1.30103	3.84819	NA	0	0	1	5	0	0	0	1	0	0	0	0	0	0	0	0	0	0	0	0	1	0	0	0
0	-1.30103	3.88649	NA	0	0	NA	5	0	0	0	1	0	0	0	0	0	0	0	0	0	0	0	0	1	0	0	0
0	2.09342	5.07555	NA	0	0	0	4	0	0	0	1	0	0	0	0	0	0	0	0	0	0	0	1	1	0	0	1
0	-1.30103	4.59329	NA	0	0	0	4	0	0	0	1	0	0	0	0	0	0	0	0	0	0	0	0	1	0	0	0
0	1.31597	4.86806	NA	0	0	0	3	0	0	0	1	0	0	0	0	0	0	0	0	0	0	0	1	0	0	0	1
0	-1.30103	4.16137	NA	0	0	1	4	0	0	0	1	0	0	0	0	0	0	0	0	0	0	0	0	1	0	0	0
0	-1.30103	3.549	NA	0	0	0	3	0	0	0	1	0	0	0	0	0	0	0	0	0	0	0	0	0	0	0	0
0	-1	3.85854	NA	0	0	0	3	0	0	0	1	0	0	0	0	0	0	0	0	0	0	0	0	0	0	0	0
0	-1.30103	3.69897	NA	0	0	1	4	0	0	0	1	0	0	0	0	0	0	0	0	0	0	0	0	0	0	0	0
0	-1.30103	3.97035	NA	0	0	0	3	0	0	0	1	0	0	0	0	0	0	0	0	0	0	0	0	0	0	0	0
0	-1.30103	4.96047	NA	0	0	1	4	0	0	0	1	0	0	0	0	0	0	0	0	0	0	0	0	1	0	0	0
0	-1.30103	3.69285	NA	0	0	0	3	0	0	0	1	0	0	0	0	0	0	0	0	0	0	0	0	0	0	0	0
0	-1.30103	-0.69897	NA	0	0	NA	0	0	0	0	1	0	0	0	0	0	0	0	0	0	0	0	0	0	0	0	0
0	1.63448	4.57403	NA	0	0	NA	3	0	0	0	1	0	0	0	0	0	0	0	0	0	0	0	1	0	0	0	1
0	0.857332	4.49693	NA	0	0	0	4	0	0	0	1	0	0	0	0	0	0	0	0	0	0	0	1	1	0	0	1
0	1.46389	4.62941	NA	0	0	0	4	0	0	0	1	0	0	0	0	0	0	0	0	0	0	0	1	1	0	0	1
0	0.380211	4.24304	NA	0	0	0	2	0	0	0	1	0	0	0	0	0	0	0	0	0	0	0	1	0	0	0	1
0	1.61384	3.98543	NA	0	0	1	3	0	0	0	1	0	0	0	0	0	0	0	0	0	0	0	1	0	0	0	1
0	0.568202	4.22531	NA	0	0	0	4	0	0	0	1	0	0	0	0	0	0	0	0	0	0	0	1	1	0	0	1
0	-1.30103	3.53782	NA	0	0	0	5	0	0	0	1	0	0	0	0	0	0	0	0	0	0	0	0	1	0	0	0
0	0.763428	4.33041	NA	0	0	0	2	0	0	0	1	0	0	0	0	0	0	0	0	0	0	0	1	0	0	0	1
0	-1.30103	3.80686	NA	0	0	0	3	0	0	0	1	0	0	0	0	0	0	0	0	0	0	0	0	0	0	0	0
0	1.47422	4.8791	NA	0	0	0	3	0	0	0	1	0	0	0	0	0	0	0	0	0	0	0	1	0	0	0	1
0	-1.30103	3.46538	NA	0	0	0	3	0	0	0	1	0	0	0	0	0	0	0	0	0	0	0	0	0	0	0	0
0	-1.30103	3.80956	NA	1	1	1	5	0	0	0	1	0	0	0	0	0	0	0	0	0	0	0	0	1	0	0	0
0	-1.30103	3.734	NA	1	1	1	5	0	0	0	1	0	0	0	0	0	0	0	0	0	0	0	0	1	0	0	0
0	-1.30103	4.734	NA	1	1	1	5	0	0	0	1	0	0	0	0	0	0	0	0	0	0	0	0	1	0	0	0
0	-1.30103	4.77232	NA	1	1	1	5	0	0	0	1	0	0	0	0	0	0	0	0	0	0	0	0	1	0	0	0
0	-1.30103	4.65031	NA	1	1	1	5	0	0	0	1	0	0	0	0	0	0	0	0	0	0	0	0	1	0	0	0
0	-1.30103	4.58546	NA	1	1	1	5	0	0	0	1	0	0	0	0	0	0	0	0	0	0	0	0	1	0	0	0
0	-1.30103	4.78958	NA	1	1	1	5	0	0	0	1	0	0	0	0	0	0	0	0	0	0	0	0	1	0	0	0
0	0.477121	4.67117	NA	1	1	1	5	0	0	0	1	0	0	0	0	0	0	0	0	0	0	0	1	1	0	0	1
0	-1.30103	3.58659	NA	1	1	1	5	0	0	0	1	0	0	0	0	0	0	0	0	0	0	0	0	1	0	0	0
0	-1.30103	3.90902	NA	1	1	0	5	0	0	0	1	0	0	0	0	0	0	0	0	0	0	0	0	1	0	0	0
0	-1.30103	3.60531	NA	1	1	0	5	0	0	0	1	0	0	0	0	0	0	0	0	0	0	0	0	1	0	0	0
0	-1.30103	4.09342	NA	1	1	1	5	0	0	0	1	0	0	0	0	0	0	0	0	0	0	0	0	1	0	0	0
0	-1.30103	4.80618	NA	1	1	0	5	0	0	0	1	0	0	0	0	0	0	0	0	0	0	0	0	1	0	0	0
0	-1.30103	4.94596	NA	1	1	1	5	0	0	0	1	0	0	0	0	0	0	0	0	0	0	0	0	1	0	0	0
0	-1.30103	4.66652	NA	1	1	1	5	0	0	0	1	0	0	0	0	0	0	0	0	0	0	0	0	1	0	0	0
0	-1.30103	4.27416	NA	1	1	0	5	0	0	0	1	0	0	0	0	0	0	0	0	0	0	0	0	1	0	0	0
0	-1.30103	4.22272	NA	1	1	1	5	0	0	0	1	0	0	0	0	0	0	0	0	0	0	0	0	1	0	0	0
1	-1.30103	3.55751	NA	0	1	0	5	0	0	0	1	0	0	0	0	0	0	0	0	0	0	0	0	1	1	NA	0
0	-1.30103	4.08636	NA	0	1	1	5	0	0	0	1	0	0	0	0	0	0	0	0	0	0	0	0	1	0	0	0
0	-1.30103	4.6637	NA	0	1	0	5	0	0	0	1	0	0	0	0	0	0	0	0	0	0	0	0	1	0	0	0
0	1.21484	4.51055	NA	0	1	1	5	0	0	0	1	0	0	0	0	0	0	0	0	0	0	0	1	1	0	0	1
0	-1.30103	3.86982	NA	0	1	1	5	0	0	0	1	0	0	0	0	0	0	0	0	0	0	0	0	1	0	0	0
0	-1	3.6902	NA	0	1	0	3	0	0	0	1	0	0	0	0	0	0	0	0	0	0	0	0	0	0	0	0
0	-1.30103	4.58771	NA	0	1	0	5	0	0	0	1	0	0	0	0	0	0	0	0	0	0	0	0	1	0	0	0
0	-1	4.85974	NA	0	1	0	5	0	0	0	1	0	0	0	0	0	0	0	0	0	0	0	0	1	0	0	0
0	-1.30103	4.15534	NA	0	1	1	5	0	0	0	1	0	0	0	0	0	0	0	0	0	0	0	0	1	0	0	0
0	0.908485	4.5172	NA	0	1	0	4	0	0	0	1	0	0	0	0	0	0	0	0	0	0	0	1	1	0	0	1
0	0.518514	4.8739	NA	0	1	0	3	0	0	0	1	0	0	0	0	0	0	0	0	0	0	0	1	0	0	0	1
0	1.46389	5.0569	NA	0	1	1	5	0	0	0	1	0	0	0	0	0	0	0	0	0	0	0	1	1	0	0	1
0	1.98989	5.07188	NA	0	1	0	4	0	0	0	1	0	0	0	0	0	0	0	0	0	0	0	1	1	0	0	1
1	-1.30103	3.74273	NA	0	1	1	3	0	0	0	1	0	0	0	0	0	0	0	0	0	0	0	0	0	0	1	0
0	1.92273	4.72263	NA	0	1	0	3	0	0	0	1	0	0	0	0	0	0	0	0	0	0	0	1	0	0	0	1
0	1.25527	4.70757	NA	0	1	0	4	0	0	0	1	0	0	0	0	0	0	0	0	0	0	0	1	1	0	0	1
0	-1.30103	4.49415	NA	0	1	0	4	0	0	0	1	0	0	0	0	0	0	0	0	0	0	0	0	1	0	0	0
0	-1.30103	-0.69897	NA	0	1	NA	0	0	0	0	1	0	0	0	0	0	0	0	0	0	0	0	0	0	0	0	0
0	-1.30103	4.76641	NA	0	1	0	5	0	0	0	1	0	0	0	0	0	0	0	0	0	0	0	0	1	0	0	0
1	-1.30103	4.48855	NA	0	1	0	4	0	0	0	1	0	0	0	0	0	0	0	0	0	0	0	0	1	1	NA	0
0	-1.30103	4.07555	NA	0	1	0	3	0	0	0	1	0	0	0	0	0	0	0	0	0	0	0	0	0	0	0	0
0	-1.30103	4.58092	NA	0	1	0	4	0	0	0	1	0	0	0	0	0	0	0	0	0	0	0	0	1	0	0	0
0	-1.30103	4.52114	NA	1	0	1	5	0	0	0	1	0	0	0	0	0	0	0	0	0	0	0	0	1	0	0	0
0	-1.30103	4.24304	NA	1	0	0	5	0	0	0	1	0	0	0	0	0	0	0	0	0	0	0	0	1	0	0	0
0	-1.30103	3.96988	NA	1	0	0	5	0	0	0	1	0	0	0	0	0	0	0	0	0	0	0	0	1	0	0	0
0	-1.30103	4.0086	NA	1	0	0	5	0	0	0	1	0	0	0	0	0	0	0	0	0	0	0	0	1	0	0	0
0	-1.30103	4.8055	NA	1	0	0	5	0	0	0	1	0	0	0	0	0	0	0	0	0	0	0	0	1	0	0	0
0	-1.30103	4.09342	NA	1	0	0	5	0	0	0	1	0	0	0	0	0	0	0	0	0	0	0	0	1	0	0	0
0	-1.30103	4.58092	NA	1	0	1	5	0	0	0	1	0	0	0	0	0	0	0	0	0	0	0	0	1	0	0	0
0	-1.30103	4.78247	NA	1	0	0	5	0	0	0	1	0	0	0	0	0	0	0	0	0	0	0	0	1	0	0	0
0	-1.30103	4.21219	NA	1	0	1	5	0	0	0	1	0	0	0	0	0	0	0	0	0	0	0	0	1	0	0	0
0	-1.30103	4.27416	NA	1	0	1	5	0	0	0	1	0	0	0	0	0	0	0	0	0	0	0	0	1	0	0	0
0	-1.30103	4.29667	NA	0	0	0	5	0	0	0	1	0	0	0	0	0	0	0	0	0	0	0	0	1	0	0	0
0	1.41162	0.423246	NA	0	0	0	0	0	0	0	1	0	0	0	0	0	0	0	0	0	0	0	1	0	0	0	0
0	-1.30103	3.27646	NA	0	0	0	2	0	0	0	1	0	0	0	0	0	0	0	0	0	0	0	0	0	0	0	0
0	-1.30103	3.66839	NA	0	0	0	5	0	0	0	1	0	0	0	0	0	0	0	0	0	0	0	0	1	0	0	0
0	-1.30103	4.70672	NA	0	0	0	5	0	0	0	1	0	0	0	0	0	0	0	0	0	0	0	0	1	0	0	0
0	-1.30103	4.21748	NA	0	0	0	5	0	0	0	1	0	0	0	0	0	0	0	0	0	0	0	0	1	0	0	0
0	1.5682	4.716	NA	0	0	1	5	0	0	0	1	0	0	0	0	0	0	0	0	0	0	0	1	1	0	0	1
0	-1	4.04532	NA	0	0	0	5	0	0	0	1	0	0	0	0	0	0	0	0	0	0	0	0	1	0	0	0
0	-1.30103	3.78032	NA	0	0	0	4	0	0	0	1	0	0	0	0	0	0	0	0	0	0	0	0	1	0	0	0
1	-1.30103	3.59988	NA	0	0	0	3	0	0	0	1	0	0	0	0	0	0	0	0	0	0	0	0	0	1	NA	0
0	-1.30103	4.29667	NA	0	0	0	5	0	0	0	1	0	0	0	0	0	0	0	0	0	0	0	0	1	0	0	0
0	-1.30103	3.45332	NA	0	0	0	3	0	0	0	1	0	0	0	0	0	0	0	0	0	0	0	0	0	0	0	0
0	1.33445	4.61805	NA	0	0	1	3	0	0	0	1	0	0	0	0	0	0	0	0	0	0	0	1	0	0	0	1
0	-1.30103	4.33646	NA	0	0	0	4	0	0	0	1	0	0	0	0	0	0	0	0	0	0	0	0	1	0	0	0
1	-1.30103	3.73719	NA	0	0	0	3	0	0	0	1	0	0	0	0	0	0	0	0	0	0	0	0	0	1	NA	0
0	-1.30103	3.50515	NA	0	0	1	3	0	0	0	1	0	0	0	0	0	0	0	0	0	0	0	0	0	0	0	0
0	-1.30103	2.36361	NA	0	0	0	2	0	0	0	1	0	0	0	0	0	0	0	0	0	0	0	0	0	0	0	0
0	-1.30103	3.94841	NA	0	0	0	3	0	0	0	1	0	0	0	0	0	0	0	0	0	0	0	0	0	0	0	0
0	1.62428	4.75664	NA	0	0	0	4	0	0	0	1	0	0	0	0	0	0	0	0	0	0	0	1	0	0	0	1
0	-1	4.23045	NA	1	1	1	5	0	0	0	0	1	0	0	0	0	0	0	0	0	0	0	0	1	0	0	0
0	-1.30103	5.03743	NA	1	1	1	5	0	0	0	0	1	0	0	0	0	0	0	0	0	0	0	0	1	0	0	0
0	-1.30103	3.46982	NA	1	1	1	5	0	0	0	0	1	0	0	0	0	0	0	0	0	0	0	0	1	0	0	0
0	-1.30103	4.233	NA	1	0	0	5	0	0	0	0	1	0	0	0	0	0	0	0	0	0	0	0	1	0	0	0
0	-1.30103	4.72263	NA	1	1	1	5	0	0	0	0	1	0	0	0	0	0	0	0	0	0	0	0	1	0	0	0
0	-1	4.21748	NA	0	0	0	5	0	0	0	0	1	0	0	0	0	0	0	0	0	0	0	0	1	0	0	0
0	0.653213	4.85126	NA	0	0	0	3	0	0	0	0	1	0	0	0	0	0	0	0	0	0	0	1	0	0	0	1
0	-1.30103	2.08991	NA	0	1	0	2	0	0	0	0	1	0	0	0	0	0	0	0	0	0	0	0	0	0	0	0
1	-1	4.45484	NA	1	0	1	5	0	0	0	0	1	0	0	0	0	0	0	0	0	0	0	0	0	1	NA	0
0	-1.30103	4.35984	NA	0	0	0	4	0	0	0	0	1	0	0	0	0	0	0	0	0	0	0	0	1	0	0	0
0	-1.30103	3.3483	NA	0	1	0	3	0	0	0	0	1	0	0	0	0	0	0	0	0	0	0	0	0	0	0	0
0	-1.30103	4.43775	NA	0	0	0	5	0	0	0	0	1	0	0	0	0	0	0	0	0	0	0	0	1	0	0	0
1	-0.522879	4.29447	NA	1	0	1	5	0	0	0	0	1	0	0	0	0	0	0	0	0	0	0	0	1	0	1	0
0	-1.30103	5.12385	NA	1	0	1	5	0	0	0	0	1	0	0	0	0	0	0	0	0	0	0	0	1	0	0	0
0	-1.30103	4.3784	NA	1	1	0	5	0	0	0	0	1	0	0	0	0	0	0	0	0	0	0	0	1	0	0	0
0	-1.30103	3.72099	NA	0	0	0	3	0	0	0	0	1	0	0	0	0	0	0	0	0	0	0	0	0	0	0	0
0	1.42813	4.33244	NA	0	1	1	2	0	0	0	0	1	0	0	0	0	0	0	0	0	0	0	1	0	0	0	1
0	-1.30103	3.99255	NA	1	1	1	5	0	0	0	0	1	0	0	0	0	0	0	0	0	0	0	0	1	0	0	0
0	-1.30103	5.19312	NA	1	0	1	5	0	0	0	0	1	0	0	0	0	0	0	0	0	0	0	0	1	0	0	0
0	-1.30103	3.74273	NA	1	1	1	5	0	0	0	0	1	0	0	0	0	0	0	0	0	0	0	0	1	0	0	0
0	-1.30103	4.04922	NA	0	0	1	5	0	0	0	0	1	0	0	0	0	0	0	0	0	0	0	0	1	0	0	0
0	-1.30103	4.36549	NA	0	0	0	4	0	0	0	0	1	0	0	0	0	0	0	0	0	0	0	0	1	0	0	0
0	-1	3.94939	NA	1	1	1	5	0	0	0	0	1	0	0	0	0	0	0	0	0	0	0	0	1	0	0	0
0	-1.30103	4.60097	NA	1	0	1	5	0	0	0	0	1	0	0	0	0	0	0	0	0	0	0	0	0	0	0	0
0	1.76418	4.60959	NA	0	0	0	2	0	0	0	0	1	0	0	0	0	0	0	0	0	0	0	1	0	0	0	1
0	-1	4.07918	NA	1	1	1	5	0	0	0	0	1	0	0	0	0	0	0	0	0	0	0	0	1	0	0	0
0	-1.30103	4.29667	NA	0	1	0	4	0	0	0	0	1	0	0	0	0	0	0	0	0	0	0	0	1	0	0	0
0	-1.30103	4.16137	NA	1	0	0	5	0	0	0	0	1	0	0	0	0	0	0	0	0	0	0	0	1	0	0	0
0	-1.30103	3.57403	NA	1	0	0	5	0	0	0	0	1	0	0	0	0	0	0	0	0	0	0	0	1	0	0	0
1	-1.30103	3.90417	NA	0	1	0	3	0	0	0	0	1	0	0	0	0	0	0	0	0	0	0	0	0	1	NA	0
0	-1.30103	4.59106	NA	0	0	0	4	0	0	0	0	1	0	0	0	0	0	0	0	0	0	0	0	1	0	0	0
0	1.48144	4.82413	NA	0	0	0	4	0	0	0	0	1	0	0	0	0	0	0	0	0	0	0	1	1	0	0	1
0	-1.30103	4.50651	NA	0	1	1	4	0	0	0	0	1	0	0	0	0	0	0	0	0	0	0	0	0	0	0	0
0	-1.30103	4.82086	NA	0	0	0	3	0	0	0	0	1	0	0	0	0	0	0	0	0	0	0	0	1	0	0	0
1	-1.30103	3.9345	NA	1	0	NA	4	0	0	0	0	1	0	0	0	0	0	0	0	0	0	0	0	0	0	1	0
0	-1.30103	3.9489	NA	0	1	0	5	0	0	0	0	1	0	0	0	0	0	0	0	0	0	0	0	1	0	0	0
0	-1	4.3075	NA	0	1	1	4	0	0	0	0	1	0	0	0	0	0	0	0	0	0	0	0	1	0	0	0
0	1.7007	4.8451	NA	0	1	1	3	0	0	0	0	1	0	0	0	0	0	0	0	0	0	0	1	0	0	0	1
0	-1	4.32222	NA	1	1	1	5	0	0	0	0	1	0	0	0	0	0	0	0	0	0	0	0	1	0	0	0
1	-1.30103	4.47567	NA	1	0	1	5	0	0	0	0	1	0	0	0	0	0	0	0	0	0	0	0	1	1	NA	0
0	-1.30103	4.81425	NA	1	0	1	5	0	0	0	0	1	0	0	0	0	0	0	0	0	0	0	0	0	0	0	0
0	1.32634	4.24304	NA	0	1	0	3	0	0	0	0	1	0	0	0	0	0	0	0	0	0	0	1	0	0	0	1
0	-1.30103	4.25527	NA	1	0	1	5	0	0	0	0	1	0	0	0	0	0	0	0	0	0	0	0	1	0	0	0
0	-1.30103	4.20683	NA	0	0	0	3	0	0	0	0	1	0	0	0	0	0	0	0	0	0	0	0	0	0	0	0
0	-1.30103	4.20683	NA	1	0	1	5	0	0	0	0	1	0	0	0	0	0	0	0	0	0	0	0	1	0	0	0
0	-1.30103	4.36736	NA	0	0	1	4	0	0	0	0	1	0	0	0	0	0	0	0	0	0	0	0	1	0	0	0
0	-1.30103	4.04532	NA	0	1	1	5	0	0	0	0	1	0	0	0	0	0	0	0	0	0	0	0	1	0	0	0
1	-1.30103	3.46982	NA	0	1	1	5	0	0	0	0	1	0	0	0	0	0	0	0	0	0	0	0	1	0	1	0
0	-1.30103	3.26482	NA	1	1	1	5	0	0	0	0	1	0	0	0	0	0	0	0	0	0	0	0	0	0	0	0
0	-1.30103	4.51983	NA	0	1	1	4	0	0	0	0	1	0	0	0	0	0	0	0	0	0	0	0	1	0	0	0
0	-1.30103	3.76641	NA	1	0	1	5	0	0	0	0	1	0	0	0	0	0	0	0	0	0	0	0	1	0	0	0
0	-1.30103	4.3784	NA	0	1	0	4	0	0	0	0	1	0	0	0	0	0	0	0	0	0	0	0	1	0	0	0
1	-1.30103	2.78319	NA	0	0	0	2	0	0	0	0	1	0	0	0	0	0	0	0	0	0	0	0	0	0	1	0
0	-1.30103	4.60853	NA	0	1	0	4	0	0	0	0	1	0	0	0	0	0	0	0	0	0	0	0	1	0	0	0
0	0.770852	4.83948	NA	0	1	1	3	0	0	0	0	1	0	0	0	0	0	0	0	0	0	0	1	1	0	0	1
0	1.45788	4.46687	NA	0	1	1	3	0	0	0	0	1	0	0	0	0	0	0	0	0	0	0	1	0	0	0	1
0	-1.30103	4.53529	NA	0	0	0	4	0	0	0	0	1	0	0	0	0	0	0	0	0	0	0	0	1	0	0	0
0	-1.30103	4.71933	NA	1	0	0	5	0	0	0	0	1	0	0	0	0	0	0	0	0	0	0	0	1	0	0	0
0	-1.30103	3.98588	NA	1	1	1	5	0	0	0	0	1	0	0	0	0	0	0	0	0	0	0	0	1	0	0	0
0	-1.30103	4.31806	NA	1	1	1	5	0	0	0	0	1	0	0	0	0	0	0	0	0	0	0	0	1	0	0	0
0	-1.30103	4.59218	NA	1	1	1	5	0	0	0	0	1	0	0	0	0	0	0	0	0	0	0	0	1	0	0	0
0	-1.30103	4.15229	NA	1	0	1	5	0	0	0	0	1	0	0	0	0	0	0	0	0	0	0	0	1	0	0	0
0	-1.30103	4.13988	NA	1	1	NA	5	0	0	0	0	1	0	0	0	0	0	0	0	0	0	0	0	1	0	0	0
0	-1.30103	3.26482	NA	0	0	0	3	0	0	0	0	1	0	0	0	0	0	0	0	0	0	0	0	0	0	0	0
0	-1	4.617	NA	0	0	0	4	0	0	0	0	1	0	0	0	0	0	0	0	0	0	0	0	1	0	0	0
0	-1.30103	4.3483	NA	0	0	0	4	0	0	0	0	1	0	0	0	0	0	0	0	0	0	0	0	1	0	0	0
0	-1.30103	4.74115	NA	0	0	1	4	0	0	0	0	1	0	0	0	0	0	0	0	0	0	0	0	1	0	0	0
0	-1.30103	4.81954	NA	1	0	1	5	0	0	0	0	1	0	0	0	0	0	0	0	0	0	0	0	1	0	0	0
0	-1.30103	3.79518	NA	0	0	0	4	0	0	0	0	1	0	0	0	0	0	0	0	0	0	0	0	1	0	0	0
0	2.13672	4.32428	NA	0	0	0	4	0	0	0	0	1	0	0	0	0	0	0	0	0	0	0	1	1	0	0	1
0	-1	4.62325	NA	1	1	1	5	0	0	0	0	1	0	0	0	0	0	0	0	0	0	0	0	1	0	0	0
0	-1.30103	4.19866	NA	0	1	1	4	0	0	0	0	1	0	0	0	0	0	0	0	0	0	0	0	1	0	0	0
0	-1.30103	4.14922	NA	1	1	1	5	0	0	0	0	1	0	0	0	0	0	0	0	0	0	0	0	1	0	0	0
0	-1.30103	3.84696	NA	0	0	NA	3	0	0	0	0	1	0	0	0	0	0	0	0	0	0	0	0	0	0	0	0
0	-1.30103	4.03342	NA	1	0	1	5	0	0	0	0	1	0	0	0	0	0	0	0	0	0	0	0	1	0	0	0
0	0.176091	4.74663	NA	0	0	1	5	0	0	0	0	1	0	0	0	0	0	0	0	0	0	0	1	1	0	0	1
0	1.44716	4.90902	NA	1	1	0	5	0	0	0	0	1	0	0	0	0	0	0	0	0	0	0	1	1	0	0	1
0	-1.30103	4.30103	NA	1	1	1	5	0	0	0	0	1	0	0	0	0	0	0	0	0	0	0	0	1	0	0	0
1	-1.30103	4.10721	NA	1	1	1	5	0	0	0	0	1	0	0	0	0	0	0	0	0	0	0	0	1	0	1	0
0	-1.30103	3.38382	NA	0	0	0	3	0	0	0	0	1	0	0	0	0	0	0	0	0	0	0	0	0	0	0	0
0	-1.30103	4.24797	NA	0	1	0	4	0	0	0	0	1	0	0	0	0	0	0	0	0	0	0	0	1	0	0	0
0	-1.30103	-0.69897	NA	0	0	0	0	0	0	0	0	1	0	0	0	0	0	0	0	0	0	0	0	0	0	0	0
0	-1	4.3927	NA	0	0	1	5	0	0	0	0	1	0	0	0	0	0	0	0	0	0	0	0	1	0	0	0
0	-1.30103	3.46835	NA	0	0	0	3	0	0	0	0	1	0	0	0	0	0	0	0	0	0	0	0	0	0	0	0
0	0.924279	4.00432	NA	0	1	0	4	0	0	0	0	1	0	0	0	0	0	0	0	0	0	0	1	1	0	0	1
0	-1.30103	4.65031	NA	0	1	0	4	0	0	0	0	1	0	0	0	0	0	0	0	0	0	0	0	1	0	0	0
1	-1.30103	3.92012	NA	0	0	0	3	0	0	0	0	1	0	0	0	0	0	0	0	0	0	0	0	0	0	1	0
0	-1.30103	4.38739	NA	0	1	1	4	0	0	0	0	1	0	0	0	0	0	0	0	0	0	0	0	1	0	0	0
0	-1.30103	3.73078	NA	0	0	0	4	0	0	0	0	1	0	0	0	0	0	0	0	0	0	0	0	1	0	0	0
0	0.94939	4.80346	NA	0	1	0	4	0	0	0	0	1	0	0	0	0	0	0	0	0	0	0	1	1	0	0	1
0	1.52504	1.65031	NA	0	0	NA	0	0	0	0	0	1	0	0	0	0	0	0	0	0	0	0	1	0	0	0	0
0	-1.30103	3.96142	NA	0	1	0	3	0	0	0	0	1	0	0	0	0	0	0	0	0	0	0	0	0	0	0	0
0	0.447158	5.35025	NA	1	1	NA	5	0	0	0	0	1	0	0	0	0	0	0	0	0	0	0	1	1	0	0	1
0	-1.30103	3.92891	NA	1	1	1	5	0	0	0	0	1	0	0	0	0	0	0	0	0	0	0	0	1	0	0	0
0	-1.30103	3.79239	NA	1	1	0	3	0	0	0	0	1	0	0	0	0	0	0	0	0	0	0	0	0	0	0	0
0	0.748188	-0.21467	NA	0	1	0	0	0	0	0	0	1	0	0	0	0	0	0	0	0	0	0	1	0	0	0	0
0	-1.30103	3.65896	NA	0	0	1	3	0	0	0	0	1	0	0	0	0	0	0	0	0	0	0	0	0	0	0	0
0	-1.30103	4.15836	NA	1	0	1	5	0	0	0	0	1	0	0	0	0	0	0	0	0	0	0	0	1	0	0	0
0	1.30963	4.62531	NA	0	0	0	4	0	0	0	0	1	0	0	0	0	0	0	0	0	0	0	1	1	0	0	1
0	-1.30103	2.74429	NA	0	0	0	2	0	0	0	0	1	0	0	0	0	0	0	0	0	0	0	0	0	0	0	0
0	-1.30103	3.97909	NA	0	0	0	4	0	0	0	0	1	0	0	0	0	0	0	0	0	0	0	0	1	0	0	0
0	-1.30103	4.61909	NA	1	1	1	5	0	0	0	0	1	0	0	0	0	0	0	0	0	0	0	0	1	0	0	0
0	0.963788	4.03743	NA	0	1	0	3	0	0	0	0	1	0	0	0	0	0	0	0	0	0	0	1	0	0	0	1
0	-1.30103	4.26245	NA	1	1	NA	5	0	0	0	0	1	0	0	0	0	0	0	0	0	0	0	0	1	0	0	0
0	-1.30103	4.01703	NA	0	0	0	4	0	0	0	0	1	0	0	0	0	0	0	0	0	0	0	0	1	0	0	0
0	-1.30103	3.48714	NA	1	1	1	5	0	0	0	0	1	0	0	0	0	0	0	0	0	0	0	0	1	0	0	0
0	-1.30103	4.70842	NA	0	0	NA	3	0	0	0	0	1	0	0	0	0	0	0	0	0	0	0	0	1	0	0	0
0	-1.30103	3.77525	NA	0	0	0	3	0	0	0	0	1	0	0	0	0	0	0	0	0	0	0	0	0	0	0	0
0	-1.30103	3.9619	NA	1	1	1	5	0	0	0	0	1	0	0	0	0	0	0	0	0	0	0	0	1	0	0	0
0	-1.30103	-0.69897	NA	0	1	0	0	0	0	0	0	1	0	0	0	0	0	0	0	0	0	0	0	0	0	0	0
0	-1.30103	4.62221	NA	0	1	1	4	0	0	0	0	1	0	0	0	0	0	0	0	0	0	0	0	1	0	0	0
1	-1.30103	4.27416	NA	0	1	0	4	0	0	0	0	1	0	0	0	0	0	0	0	0	0	0	0	1	0	1	0
0	-1.30103	3.56348	NA	0	0	1	5	0	0	0	0	1	0	0	0	0	0	0	0	0	0	0	0	1	0	0	0
0	-1.30103	4.77597	NA	0	1	1	5	0	0	0	0	1	0	0	0	0	0	0	0	0	0	0	0	1	0	0	0
0	-1.30103	4.49136	NA	0	1	0	4	0	0	0	0	1	0	0	0	0	0	0	0	0	0	0	0	1	0	0	0
0	-1.30103	3.81558	NA	0	0	0	3	0	0	0	0	1	0	0	0	0	0	0	0	0	0	0	0	0	0	0	0
1	-1.30103	3.19312	NA	0	0	1	3	0	0	0	0	1	0	0	0	0	0	0	0	0	0	0	0	0	1	NA	0
0	-1.30103	4.20952	NA	1	1	1	5	0	0	0	0	1	0	0	0	0	0	0	0	0	0	0	0	1	0	0	0
0	-1.30103	4.51055	NA	0	0	0	4	0	0	0	0	1	0	0	0	0	0	0	0	0	0	0	0	1	0	0	0
0	-1.30103	4.07555	NA	0	0	0	5	0	0	0	0	1	0	0	0	0	0	0	0	0	0	0	0	1	0	0	0
0	-1	4.54283	NA	1	1	1	5	0	0	0	0	1	0	0	0	0	0	0	0	0	0	0	0	1	0	0	0
0	-1.30103	4.29667	NA	0	1	0	4	0	0	0	0	1	0	0	0	0	0	0	0	0	0	0	0	1	0	0	0
0	1.23045	4.92634	NA	1	0	0	4	0	0	0	0	1	0	0	0	0	0	0	0	0	0	0	1	0	0	0	1
0	-1.30103	4.62737	NA	0	0	1	5	0	0	0	0	1	0	0	0	0	0	0	0	0	0	0	0	1	0	0	0
0	-1	4.24055	NA	1	1	1	5	0	0	0	0	1	0	0	0	0	0	0	0	0	0	0	0	1	0	0	0
0	-1.30103	3.8848	NA	1	1	0	5	0	0	0	0	1	0	0	0	0	0	0	0	0	0	0	0	1	0	0	0
0	1.13672	5.1038	NA	0	0	0	4	0	0	0	0	1	0	0	0	0	0	0	0	0	0	0	1	0	0	0	1
0	-1	3.49693	NA	0	0	0	3	0	0	0	0	1	0	0	0	0	0	0	0	0	0	0	0	0	0	0	0
0	-1.30103	-0.69897	NA	0	0	0	0	0	0	0	0	1	0	0	0	0	0	0	0	0	0	0	0	0	0	0	0
0	-1.30103	4.31597	NA	0	0	0	4	0	0	0	0	1	0	0	0	0	0	0	0	0	0	0	0	1	0	0	0
0	-1.30103	4.29447	NA	0	0	0	4	0	0	0	0	1	0	0	0	0	0	0	0	0	0	0	0	1	0	0	0
0	-1.30103	4.27184	NA	0	1	0	4	0	0	0	0	1	0	0	0	0	0	0	0	0	0	0	0	1	0	0	0
0	-1.30103	3.66276	NA	0	0	0	4	0	0	0	0	1	0	0	0	0	0	0	0	0	0	0	0	0	0	0	0
0	-1.30103	4.65514	NA	0	0	0	4	0	0	0	0	1	0	0	0	0	0	0	0	0	0	0	0	1	0	0	0
1	-1.30103	4.11727	NA	0	0	0	3	0	0	0	0	1	0	0	0	0	0	0	0	0	0	0	0	0	1	NA	0
0	-1	4.22011	NA	0	1	1	4	0	0	0	0	1	0	0	0	0	0	0	0	0	0	0	0	1	0	0	0
0	-1.30103	4.59329	NA	0	1	0	4	0	0	0	0	1	0	0	0	0	0	0	0	0	0	0	0	1	0	0	0
0	-1	3.93146	NA	0	0	0	3	0	0	0	0	1	0	0	0	0	0	0	0	0	0	0	0	0	0	0	0
0	-1	4.33244	NA	0	0	0	4	0	0	0	0	1	0	0	0	0	0	0	0	0	0	0	0	1	0	0	0
0	-1.30103	4.30535	NA	0	0	1	4	0	0	0	0	1	0	0	0	0	0	0	0	0	0	0	0	1	0	0	0
0	1.617	5.08279	NA	0	1	0	4	0	0	0	0	1	0	0	0	0	0	0	0	0	0	0	1	1	0	0	1
0	-0.30103	3.1271	NA	0	0	NA	3	0	0	0	0	1	0	0	0	0	0	0	0	0	0	0	0	0	0	0	0
0	0.90309	4.74351	NA	0	0	0	4	0	0	0	0	1	0	0	0	0	0	0	0	0	0	0	1	0	0	0	1
0	-1.30103	-0.69897	NA	0	0	0	0	0	0	0	0	1	0	0	0	0	0	0	0	0	0	0	0	0	0	0	0
0	-1.30103	4.25285	NA	0	0	1	4	0	0	0	0	1	0	0	0	0	0	0	0	0	0	0	0	1	0	0	0
0	-1.30103	4.65031	NA	0	0	0	4	0	0	0	0	1	0	0	0	0	0	0	0	0	0	0	0	1	0	0	0
0	1.15229	4.83315	NA	0	1	NA	4	0	0	0	0	1	0	0	0	0	0	0	0	0	0	0	1	1	0	0	1
0	-0.39794	3.57054	NA	0	0	0	3	0	0	0	0	1	0	0	0	0	0	0	0	0	0	0	0	0	0	0	0
0	1.95617	4.4624	NA	0	1	0	4	0	0	0	0	1	0	0	0	0	0	0	0	0	0	0	1	0	0	0	1
0	-1.30103	4.23045	NA	0	1	0	5	0	0	0	0	1	0	0	0	0	0	0	0	0	0	0	0	1	0	0	0
0	-1.30103	4.26717	NA	0	1	1	4	0	0	0	0	1	0	0	0	0	0	0	0	0	0	0	0	1	0	0	0
0	-1.30103	4.70757	NA	0	1	1	4	0	0	0	0	1	0	0	0	0	0	0	0	0	0	0	0	1	0	0	0
0	-1.30103	4.76042	NA	0	0	0	4	0	0	0	0	1	0	0	0	0	0	0	0	0	0	0	0	1	0	0	0
0	1.1038	4.16732	NA	0	0	0	4	0	0	0	0	1	0	0	0	0	0	0	0	0	0	0	1	0	0	0	1
0	-1.30103	4.29226	NA	1	1	1	5	0	0	0	0	1	0	0	0	0	0	0	0	0	0	0	0	1	0	0	0
0	-1.30103	4.26951	NA	0	0	0	4	0	0	0	0	1	0	0	0	0	0	0	0	0	0	0	0	1	0	0	0
0	-1.30103	4.68395	NA	0	0	0	5	0	0	0	0	1	0	0	0	0	0	0	0	0	0	0	0	0	0	0	0
0	-1.30103	4.50515	NA	0	0	0	3	0	0	0	0	1	0	0	0	0	0	0	0	0	0	0	0	0	0	0	0
0	-1.30103	4.57171	NA	0	1	1	4	0	0	0	0	1	0	0	0	0	0	0	0	0	0	0	0	1	0	0	0
0	-1.30103	4.43457	NA	0	0	1	4	0	0	0	0	1	0	0	0	0	0	0	0	0	0	0	0	1	0	0	0
0	1.51188	4.92634	NA	0	0	0	4	0	0	0	0	1	0	0	0	0	0	0	0	0	0	0	1	1	0	0	1
0	-1.30103	4.08636	NA	0	1	1	5	0	0	0	0	1	0	0	0	0	0	0	0	0	0	0	0	1	0	0	0
1	-1.30103	3.81158	NA	0	1	1	5	0	0	0	0	1	0	0	0	0	0	0	0	0	0	0	0	1	0	1	0
0	-1.30103	4.2878	NA	0	0	0	4	0	0	0	0	1	0	0	0	0	0	0	0	0	0	0	0	1	0	0	0
0	-1.30103	4.13033	NA	0	0	1	3	0	0	0	0	1	0	0	0	0	0	0	0	0	0	0	0	1	0	0	0
0	-1.30103	4.79657	NA	0	0	0	4	0	0	0	0	1	0	0	0	0	0	0	0	0	0	0	0	1	0	0	0
0	-1	4.47857	NA	0	0	0	4	0	0	0	0	1	0	0	0	0	0	0	0	0	0	0	0	0	0	0	0
0	-1	3.77743	NA	0	0	1	3	0	0	0	0	1	0	0	0	0	0	0	0	0	0	0	0	1	0	0	0
0	-1.30103	3.64836	NA	0	0	0	4	0	0	0	0	1	0	0	0	0	0	0	0	0	0	0	0	0	0	0	0
0	-1	3.74586	NA	0	0	0	4	0	0	0	0	1	0	0	0	0	0	0	0	0	0	0	0	0	0	0	0
0	-1.30103	4.02119	NA	0	0	0	4	0	0	0	0	1	0	0	0	0	0	0	0	0	0	0	0	1	0	0	0
0	-1.30103	4.36922	NA	1	0	1	5	0	0	0	0	1	0	0	0	0	0	0	0	0	0	0	0	1	0	0	0
0	1.38561	4.55991	NA	0	0	0	3	0	0	0	0	1	0	0	0	0	0	0	0	0	0	0	1	0	0	0	1
0	-1.30103	5.11394	NA	1	1	1	5	0	0	0	0	1	0	0	0	0	0	0	0	0	0	0	0	1	0	0	0
0	1.57403	4.31597	NA	1	0	0	5	0	0	0	0	1	0	0	0	0	0	0	0	0	0	0	1	1	0	0	1
0	-1.30103	4.0569	NA	1	1	0	5	0	0	0	0	1	0	0	0	0	0	0	0	0	0	0	0	1	0	0	0
0	-1.30103	3.97818	NA	1	1	1	5	0	0	0	0	1	0	0	0	0	0	0	0	0	0	0	0	0	0	0	0
0	-1.30103	4.233	NA	0	0	0	5	0	0	0	0	1	0	0	0	0	0	0	0	0	0	0	0	1	0	0	0
0	-1.30103	4.21219	NA	0	0	0	4	0	0	0	0	1	0	0	0	0	0	0	0	0	0	0	0	1	0	0	0
0	-0.69897	4.27416	NA	1	0	1	5	0	0	0	0	1	0	0	0	0	0	0	0	0	0	0	0	1	0	0	0
0	0.973128	4.38202	NA	1	0	1	4	0	0	0	0	1	0	0	0	0	0	0	0	0	0	0	1	1	0	0	1
0	-1.30103	3.99564	NA	1	1	0	5	0	0	0	0	1	0	0	0	0	0	0	0	0	0	0	0	1	0	0	0
0	-1.30103	4.30535	NA	0	0	0	4	0	0	0	0	1	0	0	0	0	0	0	0	0	0	0	0	1	0	0	0
0	-1.30103	3.48855	NA	0	1	NA	3	0	0	0	0	1	0	0	0	0	0	0	0	0	0	0	0	0	0	0	0
0	-1.30103	3.55509	NA	0	1	0	3	0	0	0	0	1	0	0	0	0	0	0	0	0	0	0	0	0	0	0	0
0	-1.30103	4.33445	NA	0	1	0	5	0	0	0	0	1	0	0	0	0	0	0	0	0	0	0	0	1	0	0	0
0	-1.30103	4.68664	NA	1	1	1	5	0	0	0	0	1	0	0	0	0	0	0	0	0	0	0	0	1	0	0	0
0	-1.30103	3.48144	NA	0	0	0	3	0	0	0	0	1	0	0	0	0	0	0	0	0	0	0	0	0	0	0	0
0	0	4.79796	NA	0	0	NA	3	0	0	0	0	1	0	0	0	0	0	0	0	0	0	0	1	0	0	0	1
0	1.29003	4.91169	NA	0	0	0	3	0	0	0	0	1	0	0	0	0	0	0	0	0	0	0	1	0	0	0	1
1	-1.30103	4.21219	NA	0	0	0	4	0	0	0	0	1	0	0	0	0	0	0	0	0	0	0	0	1	0	1	0
0	-0.0457575	4.31597	NA	1	1	1	4	0	0	0	0	1	0	0	0	0	0	0	0	0	0	0	0	0	0	0	0
0	-1.30103	4.62634	NA	0	1	0	4	0	0	0	0	1	0	0	0	0	0	0	0	0	0	0	0	1	0	0	0
0	-1.30103	4.30963	NA	0	0	1	4	0	0	0	0	1	0	0	0	0	0	0	0	0	0	0	0	1	0	0	0
0	-1.30103	4.35793	NA	1	1	1	5	0	0	0	0	1	0	0	0	0	0	0	0	0	0	0	0	1	0	0	0
0	-1.30103	4.48855	NA	0	1	0	4	0	0	0	0	1	0	0	0	0	0	0	0	0	0	0	0	1	0	0	0
0	-1	4.14922	NA	1	1	1	5	0	0	0	0	1	0	0	0	0	0	0	0	0	0	0	0	0	0	0	0
0	-1.30103	4.26007	NA	0	1	0	4	0	0	0	0	1	0	0	0	0	0	0	0	0	0	0	0	1	0	0	0
0	-1.30103	3.62941	NA	1	0	1	5	0	0	0	0	1	0	0	0	0	0	0	0	0	0	0	0	1	0	0	0
0	0.361728	4.57634	NA	0	0	0	3	0	0	0	0	1	0	0	0	0	0	0	0	0	0	0	1	0	0	0	1
0	0.20412	4.27184	NA	1	1	1	4	0	0	0	0	1	0	0	0	0	0	0	0	0	0	0	1	1	0	0	1
0	-1.30103	3.51851	NA	1	1	0	5	0	0	0	0	1	0	0	0	0	0	0	0	0	0	0	0	1	0	0	0
0	-1.30103	4.46982	NA	0	1	0	4	0	0	0	0	1	0	0	0	0	0	0	0	0	0	0	0	1	0	0	0
0	-1.30103	3.90795	NA	1	0	1	5	0	0	0	0	1	0	0	0	0	0	0	0	0	0	0	0	1	0	0	0
0	-1.30103	4.73159	NA	0	1	0	4	0	0	0	0	1	0	0	0	0	0	0	0	0	0	0	0	1	0	0	0
0	-1.30103	3.50786	NA	0	0	0	3	0	0	0	0	1	0	0	0	0	0	0	0	0	0	0	0	0	0	0	0
0	-1	3.95521	NA	0	0	0	4	0	0	0	0	1	0	0	0	0	0	0	0	0	0	0	0	1	0	0	0
0	-1.30103	4.48001	NA	1	1	1	5	0	0	0	0	1	0	0	0	0	0	0	0	0	0	0	0	1	0	0	0
0	-1.30103	4.03342	NA	0	0	0	4	0	0	0	0	1	0	0	0	0	0	0	0	0	0	0	0	0	0	0	0
0	-1.30103	4.14922	NA	0	1	0	4	0	0	0	0	1	0	0	0	0	0	0	0	0	0	0	0	1	0	0	0
0	0.78533	4.71433	NA	0	1	1	4	0	0	0	0	1	0	0	0	0	0	0	0	0	0	0	1	1	0	0	1
0	1.82151	4.43775	NA	0	0	0	4	0	0	0	0	1	0	0	0	0	0	0	0	0	0	0	1	1	0	0	1
0	-1.30103	3.8293	NA	1	0	0	5	0	0	0	0	1	0	0	0	0	0	0	0	0	0	0	0	1	0	0	0
1	-1.30103	3.97681	NA	0	0	0	3	0	0	0	0	1	0	0	0	0	0	0	0	0	0	0	0	0	0	1	0
0	-1	3.92012	NA	0	1	0	5	0	0	0	0	1	0	0	0	0	0	0	0	0	0	0	0	1	0	0	0
0	-1.30103	3.91908	NA	0	1	0	3	0	0	0	0	1	0	0	0	0	0	0	0	0	0	0	0	0	0	0	0
0	-1.30103	2.05308	NA	0	1	0	2	0	0	0	0	1	0	0	0	0	0	0	0	0	0	0	0	0	0	0	0
0	-1.30103	4.00432	NA	0	1	0	4	0	0	0	0	1	0	0	0	0	0	0	0	0	0	0	0	1	0	0	0
0	-1.30103	4.12385	NA	0	1	0	3	0	0	0	0	1	0	0	0	0	0	0	0	0	0	0	0	0	0	0	0
0	-1.30103	4.04532	NA	0	1	0	4	0	0	0	0	1	0	0	0	0	0	0	0	0	0	0	0	1	0	0	0
0	-1.30103	4.87274	NA	1	0	1	5	0	0	0	0	1	0	0	0	0	0	0	0	0	0	0	0	1	0	0	0
0	-1.30103	3.8704	NA	0	0	1	4	0	0	0	0	1	0	0	0	0	0	0	0	0	0	0	0	1	0	0	0
1	-0.522879	4.5682	NA	0	0	1	4	0	0	0	0	1	0	0	0	0	0	0	0	0	0	0	0	1	0	1	0
0	-1.30103	4.16137	NA	0	0	1	4	0	0	0	0	1	0	0	0	0	0	0	0	0	0	0	0	1	0	0	0
0	-1.30103	4.27184	NA	0	1	0	5	0	0	0	0	1	0	0	0	0	0	0	0	0	0	0	0	1	0	0	0
0	-1.30103	4.89376	NA	1	1	0	5	0	0	0	0	1	0	0	0	0	0	0	0	0	0	0	0	1	0	0	0
0	-1.30103	3.92686	NA	0	1	0	4	0	0	0	0	1	0	0	0	0	0	0	0	0	0	0	0	1	0	0	0
0	-1.30103	3.69285	NA	0	0	0	4	0	0	0	0	1	0	0	0	0	0	0	0	0	0	0	0	0	0	0	0
0	-1.30103	3.87099	NA	1	1	0	5	0	0	0	0	1	0	0	0	0	0	0	0	0	0	0	0	1	0	0	0
0	-1.30103	3.79239	NA	0	0	0	3	0	0	0	0	1	0	0	0	0	0	0	0	0	0	0	0	0	0	0	0
0	0.755875	4.26951	NA	0	1	1	3	0	0	0	0	1	0	0	0	0	0	0	0	0	0	0	1	0	0	0	1
0	-1	4.08279	NA	1	0	0	5	0	0	0	0	1	0	0	0	0	0	0	0	0	0	0	0	1	0	0	0
0	-1.30103	4.35603	NA	0	1	1	5	0	0	0	0	1	0	0	0	0	0	0	0	0	0	0	0	1	0	0	0
0	-1.30103	4.27875	NA	0	1	0	4	0	0	0	0	1	0	0	0	0	0	0	0	0	0	0	0	1	0	0	0
0	-1.30103	3.6721	NA	0	0	0	5	0	0	0	0	1	0	0	0	0	0	0	0	0	0	0	0	1	0	0	0
0	-1.30103	4.0607	NA	0	1	1	5	0	0	0	0	1	0	0	0	0	0	0	0	0	0	0	0	1	0	0	0
0	-1.30103	2.64345	NA	0	1	NA	2	0	0	0	0	1	0	0	0	0	0	0	0	0	0	0	0	0	0	0	0
0	-1.30103	4.2014	NA	0	0	0	4	0	0	0	0	1	0	0	0	0	0	0	0	0	0	0	0	1	0	0	0
1	-1.30103	3.66276	NA	0	1	0	3	0	0	0	0	1	0	0	0	0	0	0	0	0	0	0	0	0	1	NA	0
0	-1.30103	3.71349	NA	0	0	0	3	0	0	0	0	1	0	0	0	0	0	0	0	0	0	0	0	0	0	0	0
0	1.85612	4.61384	NA	0	0	1	3	0	0	0	0	1	0	0	0	0	0	0	0	0	0	0	1	0	0	0	1
0	-1.30103	3.40483	NA	0	0	0	3	0	0	0	0	1	0	0	0	0	0	0	0	0	0	0	0	0	0	0	0
0	-1.30103	4.04532	NA	0	0	0	4	0	0	0	0	1	0	0	0	0	0	0	0	0	0	0	0	0	0	0	0
0	-1.30103	3.73719	NA	0	0	0	3	0	0	0	0	1	0	0	0	0	0	0	0	0	0	0	0	0	0	0	0
0	-1.30103	4.46835	NA	1	0	1	5	0	0	0	0	1	0	0	0	0	0	0	0	0	0	0	0	1	0	0	0
0	-1.30103	4.4843	NA	0	0	0	4	0	0	0	0	1	0	0	0	0	0	0	0	0	0	0	0	1	0	0	0
0	-1.30103	4.58092	NA	0	0	1	4	0	0	0	0	1	0	0	0	0	0	0	0	0	0	0	0	1	0	0	0
0	-1.30103	4.62221	NA	0	0	0	4	0	0	0	0	1	0	0	0	0	0	0	0	0	0	0	0	1	0	0	0
0	-1.30103	3.6464	NA	0	1	0	3	0	0	0	0	1	0	0	0	0	0	0	0	0	0	0	0	0	0	0	0
0	-1.30103	3.9248	NA	0	1	1	3	0	0	0	0	1	0	0	0	0	0	0	0	0	0	0	0	0	0	0	0
1	-1.30103	4.06819	NA	0	0	0	4	0	0	0	0	1	0	0	0	0	0	0	0	0	0	0	0	1	1	NA	0
0	1.68842	4.80072	NA	0	1	1	5	0	0	0	0	1	0	0	0	0	0	0	0	0	0	0	1	1	0	0	1
0	-1.30103	4.5092	NA	0	0	0	5	0	0	0	0	1	0	0	0	0	0	0	0	0	0	0	0	1	0	0	0
0	-1.30103	4.63144	NA	0	0	0	4	0	0	0	0	1	0	0	0	0	0	0	0	0	0	0	0	1	0	0	0
0	-1.30103	4.24551	NA	0	0	0	4	0	0	0	0	1	0	0	0	0	0	0	0	0	0	0	0	1	0	0	0
0	1.8537	4.16435	NA	0	0	0	3	0	0	0	0	1	0	0	0	0	0	0	0	0	0	0	1	0	0	0	1
0	1.50106	4.90091	NA	0	1	0	4	0	0	0	0	1	0	0	0	0	0	0	0	0	0	0	1	1	0	0	1
0	-1.30103	4.51188	NA	0	0	0	4	0	0	0	0	1	0	0	0	0	0	0	0	0	0	0	0	1	0	0	0
0	0.544068	4.5966	NA	0	0	0	4	0	0	0	0	1	0	0	0	0	0	0	0	0	0	0	1	1	0	0	1
1	-0.30103	4.82866	NA	0	1	0	4	0	0	0	0	1	0	0	0	0	0	0	0	0	0	0	0	1	0	1	0
0	-1.30103	3.07555	NA	0	1	0	2	0	0	0	0	1	0	0	0	0	0	0	0	0	0	0	0	0	0	0	0
1	-1.30103	3.84757	NA	0	1	0	4	0	0	0	0	1	0	0	0	0	0	0	0	0	0	0	0	1	0	1	0
0	-1.30103	3.03342	NA	0	0	0	3	0	0	0	0	1	0	0	0	0	0	0	0	0	0	0	0	0	0	0	0
0	1.3784	4.54033	NA	0	0	0	2	0	0	0	0	1	0	0	0	0	0	0	0	0	0	0	1	0	0	0	1
0	-1.30103	3.67394	NA	0	0	0	3	0	0	0	0	1	0	0	0	0	0	0	0	0	0	0	0	0	0	0	0
0	0.579784	4.3075	NA	0	0	0	5	0	0	0	0	1	0	0	0	0	0	0	0	0	0	0	1	1	0	0	1
1	-1.30103	4.48714	NA	0	0	0	3	0	0	0	0	1	0	0	0	0	0	0	0	0	0	0	0	1	0	1	0
1	-1.30103	4.5563	NA	0	1	0	4	0	0	0	0	1	0	0	0	0	0	0	0	0	0	0	0	1	1	NA	0
1	-1.30103	4.4624	NA	0	1	NA	4	0	0	0	0	1	0	0	0	0	0	0	0	0	0	0	0	1	1	NA	0
0	1.44871	4.46538	NA	0	0	0	3	0	0	0	0	1	0	0	0	0	0	0	0	0	0	0	1	0	0	0	1
0	0.568202	4.62428	NA	0	0	0	4	0	0	0	0	1	0	0	0	0	0	0	0	0	0	0	1	1	0	0	1
0	-1	4.54158	NA	0	1	0	4	0	0	0	0	1	0	0	0	0	0	0	0	0	0	0	0	1	0	0	0
0	1.7356	3.82802	NA	0	0	0	2	0	0	0	0	1	0	0	0	0	0	0	0	0	0	0	1	0	0	0	1
0	-1.30103	4.49136	NA	0	1	1	4	0	0	0	0	1	0	0	0	0	0	0	0	0	0	0	0	1	0	0	0
0	-1.30103	4.30535	NA	0	1	1	4	0	0	0	0	1	0	0	0	0	0	0	0	0	0	0	0	1	0	0	0
0	-0.0457575	3.61066	NA	0	0	1	4	0	0	0	0	1	0	0	0	0	0	0	0	0	0	0	0	1	0	0	0
0	0.819544	4.6149	NA	0	0	0	4	0	0	0	0	1	0	0	0	0	0	0	0	0	0	0	1	0	0	0	1
0	1.40993	5.10721	NA	0	0	0	5	0	0	0	0	1	0	0	0	0	0	0	0	0	0	0	1	1	0	0	1
0	-1.30103	4.17319	NA	0	1	0	3	0	0	0	0	1	0	0	0	0	0	0	0	0	0	0	0	0	0	0	0
0	-1.30103	2.74663	NA	0	0	0	2	0	0	0	0	1	0	0	0	0	0	0	0	0	0	0	0	0	0	0	0
0	-1.30103	4.06819	NA	0	1	0	4	0	0	0	0	1	0	0	0	0	0	0	0	0	0	0	0	1	0	0	0
0	-1.30103	3.56937	NA	0	0	0	3	0	0	0	0	1	0	0	0	0	0	0	0	0	0	0	0	0	0	0	0
0	-1.30103	3.69984	NA	0	1	0	3	0	0	0	0	0	1	0	0	0	0	0	0	0	0	0	0	0	0	0	0
0	1.52244	4.25042	NA	0	0	0	5	0	0	0	0	0	1	0	0	0	0	0	0	0	0	0	1	1	0	0	1
0	-1.30103	3.3483	NA	0	0	0	3	0	0	0	0	0	1	0	0	0	0	0	0	0	0	0	0	0	0	0	0
0	1.05308	4.4609	NA	0	0	NA	3	0	0	0	0	0	1	0	0	0	0	0	0	0	0	0	1	0	0	0	1
0	-1.30103	3.57634	NA	0	0	0	3	0	0	0	0	0	1	0	0	0	0	0	0	0	0	0	0	0	0	0	0
0	1.51055	3.86747	NA	0	1	0	2	0	0	0	0	0	1	0	0	0	0	0	0	0	0	0	1	0	0	0	1
0	-1.30103	-0.69897	NA	0	0	0	0	0	0	0	0	0	1	0	0	0	0	0	0	0	0	0	0	0	0	0	0
0	-1.30103	3.91908	NA	0	0	0	3	0	0	0	0	0	1	0	0	0	0	0	0	0	0	0	0	0	0	0	0
0	-1.30103	3.43616	NA	0	0	0	4	0	0	0	0	0	1	0	0	0	0	0	0	0	0	0	0	1	0	0	0
0	0.70757	4.17898	NA	0	1	0	3	0	0	0	0	0	1	0	0	0	0	0	0	0	0	0	1	0	0	0	1
0	-1.30103	4.98091	NA	0	1	0	4	0	0	0	0	0	1	0	0	0	0	0	0	0	0	0	0	1	0	0	0
1	-1.30103	3.87448	NA	0	0	0	4	0	0	0	0	0	1	0	0	0	0	0	0	0	0	0	0	1	0	1	0
0	-1.30103	4.33244	NA	0	0	0	3	0	0	0	0	0	1	0	0	0	0	0	0	0	0	0	0	0	0	0	0
0	-1.30103	2.96895	NA	0	0	0	2	0	0	0	0	0	1	0	0	0	0	0	0	0	0	0	0	0	0	0	0
0	-1.30103	4.17898	NA	0	0	0	4	0	0	0	0	0	1	0	0	0	0	0	0	0	0	0	0	1	0	0	0
0	-1.30103	-0.69897	NA	0	0	0	0	0	0	0	0	0	1	0	0	0	0	0	0	0	0	0	0	0	0	0	0
0	-1.30103	4.46687	NA	0	0	0	4	0	0	0	0	0	1	0	0	0	0	0	0	0	0	0	0	1	0	0	0
0	-1.30103	3.93349	NA	0	1	0	3	0	0	0	0	0	1	0	0	0	0	0	0	0	0	0	0	0	0	0	0
0	-1.30103	4.23045	NA	0	0	0	4	0	0	0	0	0	1	0	0	0	0	0	0	0	0	0	0	1	0	0	0
0	-1.30103	3.67943	NA	0	0	NA	4	0	0	0	0	0	1	0	0	0	0	0	0	0	0	0	0	0	0	0	0
0	-1.30103	4.12385	NA	0	1	1	4	0	0	0	0	0	1	0	0	0	0	0	0	0	0	0	0	0	0	0	0
0	-1.30103	4.07918	NA	0	0	1	3	0	0	0	0	0	1	0	0	0	0	0	0	0	0	0	0	0	0	0	0
0	1.7356	4.8657	NA	0	0	1	4	0	0	0	0	0	1	0	0	0	0	0	0	0	0	0	1	1	0	0	1
0	-1.30103	3.64246	NA	0	1	1	3	0	0	0	0	0	1	0	0	0	0	0	0	0	0	0	0	0	0	0	0
0	-1.30103	4.62428	NA	0	0	0	4	0	0	0	0	0	1	0	0	0	0	0	0	0	0	0	0	1	0	0	0
0	-1.30103	4.80209	NA	0	1	0	5	0	0	0	0	0	1	0	0	0	0	0	0	0	0	0	0	1	0	0	0
0	-1	-0.69897	NA	0	0	0	0	0	0	0	0	0	1	0	0	0	0	0	0	0	0	0	0	0	0	0	0
0	0.740363	4.80072	NA	0	0	0	4	0	0	0	0	0	1	0	0	0	0	0	0	0	0	0	1	1	0	0	1
0	-1.30103	4.77085	NA	0	1	0	4	0	0	0	0	0	1	0	0	0	0	0	0	0	0	0	0	1	0	0	0
1	-1.30103	2.9952	NA	0	0	0	2	0	0	0	0	0	1	0	0	0	0	0	0	0	0	0	0	0	1	NA	0
0	-1.30103	3.98408	NA	0	0	0	5	0	0	0	0	0	1	0	0	0	0	0	0	0	0	0	0	1	0	0	0
0	-1.30103	4.90902	NA	0	0	1	4	0	0	0	0	0	1	0	0	0	0	0	0	0	0	0	0	1	0	0	0
0	-1.30103	3.22011	NA	0	1	NA	3	0	0	0	0	0	1	0	0	0	0	0	0	0	0	0	0	0	0	0	0
0	-1.30103	4.02119	NA	0	0	0	5	0	0	0	0	0	1	0	0	0	0	0	0	0	0	0	0	1	0	0	0
0	-1.30103	4.36549	NA	0	0	0	3	0	0	0	0	0	1	0	0	0	0	0	0	0	0	0	0	1	0	0	0
0	0.799341	3.56348	NA	0	0	0	1	0	0	0	0	0	1	0	0	0	0	0	0	0	0	0	1	0	0	0	1
0	-1.30103	3.00432	NA	0	0	0	2	0	0	0	0	0	1	0	0	0	0	0	0	0	0	0	0	0	0	0	0
0	0.50515	4.5302	NA	0	1	0	4	0	0	0	0	0	1	0	0	0	0	0	0	0	0	0	1	1	0	0	1
0	-1.30103	4.58883	NA	0	1	0	4	0	0	0	0	0	1	0	0	0	0	0	0	0	0	0	0	1	0	0	0
1	-1.30103	2.98272	NA	0	0	NA	4	0	0	0	0	0	1	0	0	0	0	0	0	0	0	0	0	1	1	NA	0
1	-1.30103	4.50243	NA	0	0	0	4	0	0	0	0	0	1	0	0	0	0	0	0	0	0	0	0	1	1	NA	0
0	-1.30103	4.42975	NA	0	0	0	4	0	0	0	0	0	1	0	0	0	0	0	0	0	0	0	0	1	0	0	0
0	-1.30103	4.52634	NA	0	0	1	4	0	0	0	0	0	1	0	0	0	0	0	0	0	0	0	0	1	0	0	0
0	1.03342	4.233	NA	0	0	0	3	0	0	0	0	0	1	0	0	0	0	0	0	0	0	0	1	0	0	0	1
0	-1.30103	3.54283	NA	0	1	0	3	0	0	0	0	0	1	0	0	0	0	0	0	0	0	0	0	0	0	0	0
0	-1.30103	4.31175	NA	0	1	0	4	0	0	0	0	0	1	0	0	0	0	0	0	0	0	0	0	1	0	0	0
0	-1	4.70927	NA	0	1	0	4	0	0	0	0	0	1	0	0	0	0	0	0	0	0	0	0	1	0	0	0
0	-1	4.38561	NA	0	0	0	4	0	0	0	0	0	1	0	0	0	0	0	0	0	0	0	0	1	0	0	0
1	-1.30103	4.22011	NA	0	0	1	5	0	0	0	0	0	1	0	0	0	0	0	0	0	0	0	0	1	1	NA	0
0	1.87795	4.98453	NA	0	0	0	4	0	0	0	0	0	1	0	0	0	0	0	0	0	0	0	1	1	0	0	1
1	-1.30103	4.00432	NA	0	0	0	4	0	0	0	0	0	1	0	0	0	0	0	0	0	0	0	0	0	1	NA	0
0	-1.30103	4.24304	NA	0	0	1	4	0	0	0	0	0	1	0	0	0	0	0	0	0	0	0	0	1	0	0	0
0	-1.30103	4.65514	NA	0	1	0	4	0	0	0	0	0	1	0	0	0	0	0	0	0	0	0	0	1	0	0	0
0	-1.30103	4.51055	NA	0	1	0	4	0	0	0	0	0	1	0	0	0	0	0	0	0	0	0	0	1	0	0	0
0	-1.30103	3.91222	NA	0	1	0	4	0	0	0	0	0	1	0	0	0	0	0	0	0	0	0	0	1	0	0	0
0	-1.30103	4.28103	NA	0	1	0	3	0	0	0	0	0	1	0	0	0	0	0	0	0	0	0	0	0	0	0	0
0	0.869232	4.59988	NA	0	0	0	2	0	0	0	0	0	1	0	0	0	0	0	0	0	0	0	1	0	0	0	1
0	-1.30103	3.63749	NA	0	0	0	3	0	0	0	0	0	1	0	0	0	0	0	0	0	0	0	0	0	0	0	0
0	-1.30103	3.89209	NA	0	1	0	5	0	0	0	0	0	1	0	0	0	0	0	0	0	0	0	0	1	0	0	0
1	-1.30103	3.98856	NA	0	1	0	3	0	0	0	0	0	1	0	0	0	0	0	0	0	0	0	0	0	0	1	0
0	-1.30103	4.62118	NA	0	0	0	4	0	0	0	0	0	1	0	0	0	0	0	0	0	0	0	0	1	0	0	0
0	1.70157	4.233	NA	0	1	0	3	0	0	0	0	0	1	0	0	0	0	0	0	0	0	0	1	0	0	0	1
0	-1.30103	4.74663	NA	0	1	0	4	0	0	0	0	0	1	0	0	0	0	0	0	0	0	0	0	1	0	0	0
0	-1.30103	3.90309	NA	0	1	0	3	0	0	0	0	0	1	0	0	0	0	0	0	0	0	0	0	0	0	0	0
0	-1.30103	3.81757	NA	0	0	0	3	0	0	0	0	0	1	0	0	0	0	0	0	0	0	0	0	0	0	0	0
0	-1.30103	3.71433	NA	0	1	0	5	0	0	0	0	0	1	0	0	0	0	0	0	0	0	0	0	0	0	0	0
0	-1.30103	3.81425	NA	0	0	0	4	0	0	0	0	0	1	0	0	0	0	0	0	0	0	0	0	0	0	0	0
0	-1.30103	4.27646	NA	0	0	0	4	0	0	0	0	0	1	0	0	0	0	0	0	0	0	0	0	1	0	0	0
0	-1.30103	4.14922	NA	0	1	1	4	0	0	0	0	0	1	0	0	0	0	0	0	0	0	0	0	1	0	0	0
0	-0.0457575	4.08991	NA	0	1	0	4	0	0	0	0	0	1	0	0	0	0	0	0	0	0	0	0	1	0	0	0
0	-1.30103	3.95231	NA	0	0	0	5	0	0	0	0	0	1	0	0	0	0	0	0	0	0	0	0	0	0	0	0
0	-1.30103	3.51587	NA	0	1	1	3	0	0	0	0	0	1	0	0	0	0	0	0	0	0	0	0	0	0	0	0
0	-1.30103	3.60853	NA	0	0	1	3	0	0	0	0	0	1	0	0	0	0	0	0	0	0	0	0	0	0	0	0
1	-1.30103	2.75967	NA	0	1	0	2	0	0	0	0	0	1	0	0	0	0	0	0	0	0	0	0	0	1	NA	0
0	-1.30103	3.82543	NA	0	0	0	4	0	0	0	0	0	1	0	0	0	0	0	0	0	0	0	0	1	0	0	0
0	1.0607	4.5832	NA	0	0	0	4	0	0	0	0	0	1	0	0	0	0	0	0	0	0	0	1	1	0	0	1
0	0.982271	4.51322	NA	0	1	0	4	0	0	0	0	0	1	0	0	0	0	0	0	0	0	0	1	1	0	0	1
0	-1.30103	3.56937	NA	0	0	0	3	0	0	0	0	0	1	0	0	0	0	0	0	0	0	0	0	0	0	0	0
0	-0.0457575	5.21748	NA	0	0	0	3	0	0	0	0	0	1	0	0	0	0	0	0	0	0	0	1	0	0	0	1
0	-0.0457575	4.69723	NA	0	0	NA	4	0	0	0	0	0	1	0	0	0	0	0	0	0	0	0	0	1	0	0	0
0	-1.30103	4.57634	NA	0	1	0	4	0	0	0	0	0	1	0	0	0	0	0	0	0	0	0	0	1	0	0	0
1	-1.30103	1.38021	NA	0	0	1	2	0	0	0	0	0	1	0	0	0	0	0	0	0	0	0	0	0	1	NA	0
0	-1.30103	4.54407	NA	0	0	0	4	0	0	0	0	0	1	0	0	0	0	0	0	0	0	0	0	1	0	0	0
0	-1.30103	4.90634	NA	0	0	0	5	0	0	0	0	0	1	0	0	0	0	0	0	0	0	0	0	1	0	0	0
0	-1.30103	4.31175	NA	0	0	0	5	0	0	0	0	0	1	0	0	0	0	0	0	0	0	0	0	1	0	0	0
0	-1.30103	4.63043	NA	0	1	0	4	0	0	0	0	0	1	0	0	0	0	0	0	0	0	0	0	1	0	0	0
0	-1.30103	2.72099	NA	0	1	0	2	0	0	0	0	0	1	0	0	0	0	0	0	0	0	0	0	0	0	0	0
0	-1.30103	4.90037	NA	0	1	1	4	0	0	0	0	0	1	0	0	0	0	0	0	0	0	0	0	1	0	0	0
0	-1.30103	4.32634	NA	0	0	0	4	0	0	0	0	0	1	0	0	0	0	0	0	0	0	0	0	1	0	0	0
1	-1.30103	1.98182	NA	0	1	0	2	0	0	0	0	0	1	0	0	0	0	0	0	0	0	0	0	0	0	1	0
0	-1.30103	4.13988	NA	0	0	0	3	0	0	0	0	0	1	0	0	0	0	0	0	0	0	0	0	0	0	0	0
0	-1	4.13988	NA	0	0	1	4	0	0	0	0	0	1	0	0	0	0	0	0	0	0	0	0	1	0	0	0
0	-1.30103	4.69984	NA	0	0	0	4	0	0	0	0	0	1	0	0	0	0	0	0	0	0	0	0	0	0	0	0
0	-1.30103	4.22789	NA	0	0	0	4	0	0	0	0	0	1	0	0	0	0	0	0	0	0	0	0	1	0	0	0
0	-1.30103	4.38382	NA	0	0	0	4	0	0	0	0	0	1	0	0	0	0	0	0	0	0	0	0	1	0	0	0
0	-1.30103	3.3784	NA	0	0	1	3	0	0	0	0	0	1	0	0	0	0	0	0	0	0	0	0	0	0	0	0
0	1.48996	4.88423	NA	0	0	0	4	0	0	0	0	0	1	0	0	0	0	0	0	0	0	0	1	1	0	0	1
0	-1.30103	2.19866	NA	0	1	1	2	0	0	0	0	0	1	0	0	0	0	0	0	0	0	0	0	0	0	0	0
0	-1.30103	4.36361	NA	0	0	0	4	0	0	0	0	0	1	0	0	0	0	0	0	0	0	0	0	1	0	0	0
0	-1.30103	4.23553	NA	0	1	0	4	0	0	0	0	0	1	0	0	0	0	0	0	0	0	0	0	1	0	0	0
1	-1.30103	3.72181	NA	0	0	0	3	0	0	0	0	0	1	0	0	0	0	0	0	0	0	0	0	0	1	NA	0
0	-1.30103	4.96047	NA	0	0	1	4	0	0	0	0	0	1	0	0	0	0	0	0	0	0	0	0	1	0	0	0
0	-1.30103	-0.69897	NA	0	0	1	0	0	0	0	0	0	1	0	0	0	0	0	0	0	0	0	0	0	0	0	0
1	-1.30103	3.82866	NA	0	1	1	3	0	0	0	0	0	1	0	0	0	0	0	0	0	0	0	0	0	0	1	0
0	-1.30103	3.88138	NA	0	0	0	4	0	0	0	0	0	1	0	0	0	0	0	0	0	0	0	0	1	0	0	0
0	-1	4.5611	NA	0	0	0	4	0	0	0	0	0	1	0	0	0	0	0	0	0	0	0	0	1	0	0	0
0	-1.30103	3.85552	NA	0	0	0	3	0	0	0	0	0	1	0	0	0	0	0	0	0	0	0	0	0	0	0	0
0	-1.30103	3.55991	NA	0	1	1	5	0	0	0	0	0	1	0	0	0	0	0	0	0	0	0	0	1	0	0	0
0	-1.30103	4.26951	NA	0	1	0	3	0	0	0	0	0	1	0	0	0	0	0	0	0	0	0	0	0	0	0	0
0	1.26245	4.46835	NA	0	0	0	2	0	0	0	0	0	1	0	0	0	0	0	0	0	0	0	1	0	0	0	1
0	-1	3.91487	NA	0	0	0	4	0	0	0	0	0	1	0	0	0	0	0	0	0	0	0	0	1	0	0	0
0	-1.30103	3.18184	NA	0	1	1	3	0	0	0	0	0	1	0	0	0	0	0	0	0	0	0	0	0	0	0	0
1	-1.30103	3.99564	NA	0	0	0	3	0	0	0	0	0	1	0	0	0	0	0	0	0	0	0	0	0	1	NA	0
0	0.959041	4.06819	NA	0	0	0	4	0	0	0	0	0	1	0	0	0	0	0	0	0	0	0	1	1	0	0	1
1	-1.30103	4.44091	NA	0	0	1	4	0	0	0	0	0	1	0	0	0	0	0	0	0	0	0	0	1	0	1	0
0	-1.30103	4.47129	NA	0	0	0	4	0	0	0	0	0	1	0	0	0	0	0	0	0	0	0	0	1	0	0	0
0	1.25768	4.47857	NA	0	0	1	3	0	0	0	0	0	1	0	0	0	0	0	0	0	0	0	1	0	0	0	1
0	-1.30103	4.3032	NA	0	0	0	4	0	0	0	0	0	1	0	0	0	0	0	0	0	0	0	0	1	0	0	0
0	-1.30103	4.7679	NA	0	1	1	5	0	0	0	0	0	1	0	0	0	0	0	0	0	0	0	0	1	0	0	0
0	-1.30103	4.36549	NA	0	0	0	4	0	0	0	0	0	1	0	0	0	0	0	0	0	0	0	0	1	0	0	0
0	-1.30103	4.31387	NA	0	1	0	4	0	0	0	0	0	1	0	0	0	0	0	0	0	0	0	0	1	0	0	0
0	-1.30103	3.94939	NA	0	1	0	3	0	0	0	0	0	1	0	0	0	0	0	0	0	0	0	0	0	0	0	0
0	-1.30103	4.55388	NA	0	0	0	4	0	0	0	0	0	1	0	0	0	0	0	0	0	0	0	0	1	0	0	0
0	-1.30103	4.48855	NA	0	1	0	4	0	0	0	0	0	1	0	0	0	0	0	0	0	0	0	0	1	0	0	0
0	-1.30103	4.70501	NA	0	0	0	4	0	0	0	0	0	1	0	0	0	0	0	0	0	0	0	0	1	0	0	0
0	-1.30103	3.27875	NA	0	0	0	2	0	0	0	0	0	1	0	0	0	0	0	0	0	0	0	0	0	0	0	0
0	-1.30103	4.01703	NA	0	1	1	3	0	0	0	0	0	1	0	0	0	0	0	0	0	0	0	0	0	0	0	0
0	-1.30103	4.1959	NA	0	1	NA	3	0	0	0	0	0	1	0	0	0	0	0	0	0	0	0	0	0	0	0	0
1	-1.30103	4.1271	NA	0	0	0	3	0	0	0	0	0	1	0	0	0	0	0	0	0	0	0	0	0	1	NA	0
0	-1.30103	4.24055	NA	0	1	0	4	0	0	0	0	0	1	0	0	0	0	0	0	0	0	0	0	1	0	0	0
0	-1.30103	4.7574	NA	0	1	1	4	0	0	0	0	0	1	0	0	0	0	0	0	0	0	0	0	1	0	0	0
0	-1.30103	4.29447	NA	0	0	0	4	0	0	0	0	0	1	0	0	0	0	0	0	0	0	0	0	1	0	0	0
0	-1.30103	4.79239	NA	0	0	0	4	0	0	0	0	0	1	0	0	0	0	0	0	0	0	0	0	1	0	0	0
0	-0.69897	3.24304	NA	0	1	0	3	0	0	0	0	0	1	0	0	0	0	0	0	0	0	0	0	0	0	0	0
0	-1.30103	4.51322	NA	0	0	1	4	0	0	0	0	0	1	0	0	0	0	0	0	0	0	0	0	1	0	0	0
1	-1.30103	4.15836	NA	0	0	0	4	0	0	0	0	0	1	0	0	0	0	0	0	0	0	0	0	1	1	NA	0
0	-1.30103	4.21484	NA	0	0	1	4	0	0	0	0	0	1	0	0	0	0	0	0	0	0	0	0	1	0	0	0
0	-1.30103	4.1959	NA	0	0	0	4	0	0	0	0	0	1	0	0	0	0	0	0	0	0	0	0	1	0	0	0
0	-1.30103	4.3032	NA	0	0	1	4	0	0	0	0	0	1	0	0	0	0	0	0	0	0	0	0	1	0	0	0
0	-1.30103	4.73719	NA	0	0	0	4	0	0	0	0	0	1	0	0	0	0	0	0	0	0	0	0	1	0	0	0
0	-1.30103	4.29226	NA	0	0	0	4	0	0	0	0	0	1	0	0	0	0	0	0	0	0	0	0	1	0	0	0
0	-1.30103	4.51188	NA	0	1	1	4	0	0	0	0	0	1	0	0	0	0	0	0	0	0	0	0	1	0	0	0
0	-1.30103	3.96047	NA	0	1	1	4	0	0	0	0	0	1	0	0	0	0	0	0	0	0	0	0	1	0	0	0
0	-1.30103	4.35603	NA	0	1	1	4	0	0	0	0	0	1	0	0	0	0	0	0	0	0	0	0	1	0	0	0
0	-1.30103	4.14922	NA	0	0	0	3	0	0	0	0	0	1	0	0	0	0	0	0	0	0	0	0	1	0	0	0
0	-1.30103	4.59329	NA	0	0	1	4	0	0	0	0	0	1	0	0	0	0	0	0	0	0	0	0	1	0	0	0
0	1.43457	4.36549	NA	0	1	1	4	0	0	0	0	0	1	0	0	0	0	0	0	0	0	0	1	1	0	0	1
0	-1.30103	2.33244	NA	0	1	0	2	0	0	0	0	0	1	0	0	0	0	0	0	0	0	0	0	0	0	0	0
0	1.68215	3.98989	NA	0	1	0	2	0	0	0	0	0	1	0	0	0	0	0	0	0	0	0	1	0	0	0	1
0	-1.30103	3.78958	NA	0	0	1	5	0	0	0	0	0	1	0	0	0	0	0	0	0	0	0	0	1	0	0	0
0	-1.30103	3.95761	NA	0	0	1	4	0	0	0	0	0	1	0	0	0	0	0	0	0	0	0	0	1	0	0	0
0	-1.30103	3.94052	NA	0	1	1	5	0	0	0	0	0	1	0	0	0	0	0	0	0	0	0	0	1	0	0	0
0	-1.30103	4.82478	NA	0	1	0	4	0	0	0	0	0	1	0	0	0	0	0	0	0	0	0	0	1	0	0	0
1	-1.30103	-0.69897	NA	0	1	1	0	0	0	0	0	0	1	0	0	0	0	0	0	0	0	0	0	0	1	NA	0
0	-1	3.63246	NA	0	1	0	4	0	0	0	0	0	1	0	0	0	0	0	0	0	0	0	0	1	0	0	0
0	-1.30103	3.70415	NA	0	1	0	3	0	0	0	0	0	1	0	0	0	0	0	0	0	0	0	0	0	0	0	0
0	-1.30103	4.59988	NA	0	0	0	4	0	0	0	0	0	1	0	0	0	0	0	0	0	0	0	0	1	0	0	0
0	-1.30103	2.77379	NA	0	1	0	2	0	0	0	0	0	1	0	0	0	0	0	0	0	0	0	0	0	0	0	0
0	-1.30103	4.5172	NA	0	1	0	4	0	0	0	0	0	1	0	0	0	0	0	0	0	0	0	0	1	0	0	0
0	1.38382	4.66087	NA	0	1	0	4	0	0	0	0	0	1	0	0	0	0	0	0	0	0	0	1	1	0	0	1
0	-1.30103	4.49693	NA	0	0	0	4	0	0	0	0	0	1	0	0	0	0	0	0	0	0	0	0	1	0	0	0
0	-0.69897	3.93902	NA	0	0	NA	5	0	0	0	0	0	1	0	0	0	0	0	0	0	0	0	0	1	0	0	0
0	-1.30103	4.38382	NA	0	0	0	4	0	0	0	0	0	1	0	0	0	0	0	0	0	0	0	0	1	0	0	0
0	-1.30103	3.80821	NA	0	1	0	3	0	0	0	0	0	1	0	0	0	0	0	0	0	0	0	0	0	0	0	0
0	-1.30103	4.23805	NA	0	0	1	4	0	0	0	0	0	1	0	0	0	0	0	0	0	0	0	0	1	0	0	0
1	-1	4.17319	NA	0	0	0	4	0	0	0	0	0	1	0	0	0	0	0	0	0	0	0	0	1	1	NA	0
0	-1.30103	4.28556	NA	0	1	1	4	0	0	0	0	0	1	0	0	0	0	0	0	0	0	0	0	1	0	0	0
0	-1.30103	4.77525	NA	0	0	1	4	0	0	0	0	0	1	0	0	0	0	0	0	0	0	0	0	1	0	0	0
0	-1.30103	4.0569	NA	0	1	1	5	0	0	0	0	0	1	0	0	0	0	0	0	0	0	0	0	0	0	0	0
0	-1.30103	3.6902	NA	0	0	0	3	0	0	0	0	0	1	0	0	0	0	0	0	0	0	0	0	0	0	0	0
0	-1.30103	4.32015	NA	0	1	1	5	0	0	0	0	0	1	0	0	0	0	0	0	0	0	0	0	1	0	0	0
0	-1.30103	4.26482	NA	0	0	0	3	0	0	0	0	0	1	0	0	0	0	0	0	0	0	0	0	0	0	0	0
0	-1.30103	3.78746	NA	0	0	1	5	0	0	0	0	0	1	0	0	0	0	0	0	0	0	0	0	1	0	0	0
0	-1.30103	4.37291	NA	0	1	0	4	0	0	0	0	0	1	0	0	0	0	0	0	0	0	0	0	1	0	0	0
0	-1.30103	3.5966	NA	0	1	1	5	0	0	0	0	0	1	0	0	0	0	0	0	0	0	0	0	1	0	0	0
0	-1.30103	4.02531	NA	0	1	0	4	0	0	0	0	0	1	0	0	0	0	0	0	0	0	0	0	1	0	0	0
0	-1.30103	3.65128	NA	0	0	0	3	0	0	0	0	0	1	0	0	0	0	0	0	0	0	0	0	0	0	0	0
0	-1.30103	4.0086	NA	0	1	0	5	0	0	0	0	0	1	0	0	0	0	0	0	0	0	0	0	0	0	0	0
0	-1.30103	3.902	NA	0	1	1	3	0	0	0	0	0	1	0	0	0	0	0	0	0	0	0	0	0	0	0	0
0	-1.30103	4.60959	NA	0	0	0	4	0	0	0	0	0	1	0	0	0	0	0	0	0	0	0	0	1	0	0	0
0	-1.30103	4.64836	NA	0	0	0	5	0	0	0	0	0	1	0	0	0	0	0	0	0	0	0	0	1	0	0	0
0	0.255273	4.17609	NA	0	1	1	4	0	0	0	0	0	1	0	0	0	0	0	0	0	0	0	1	1	0	0	1
0	-1.30103	3.93852	NA	0	0	0	5	0	0	0	0	0	1	0	0	0	0	0	0	0	0	0	0	1	0	0	0
0	-1.30103	3.92531	NA	0	1	1	5	0	0	0	0	0	1	0	0	0	0	0	0	0	0	0	0	1	0	0	0
0	1.32634	2.87216	NA	0	0	1	0	0	0	0	0	0	1	0	0	0	0	0	0	0	0	0	1	0	0	0	0
0	-1.30103	3.88423	NA	0	1	1	5	0	0	0	0	0	1	0	0	0	0	0	0	0	0	0	0	0	0	0	0
0	2	4.98272	NA	0	1	1	3	0	0	0	0	0	1	0	0	0	0	0	0	0	0	0	1	0	0	0	1
0	1.73878	5.29885	NA	0	0	0	5	0	0	0	0	0	1	0	0	0	0	0	0	0	0	0	1	1	0	0	1
0	-1.30103	4.47276	NA	1	0	0	4	0	0	0	0	0	1	0	0	0	0	0	0	0	0	0	0	1	0	0	0
0	-1.30103	3.80277	NA	1	1	1	5	0	0	0	0	0	1	0	0	0	0	0	0	0	0	0	0	1	0	0	0
0	-1.30103	3.90741	NA	1	0	0	5	0	0	0	0	0	1	0	0	0	0	0	0	0	0	0	0	1	0	0	0
0	-1.30103	4.76118	NA	1	0	0	5	0	0	0	0	0	1	0	0	0	0	0	0	0	0	0	0	1	0	0	0
0	0.380211	4.19312	NA	1	0	1	5	0	0	0	0	0	1	0	0	0	0	0	0	0	0	0	1	1	0	0	1
0	1.16732	4.53908	NA	1	1	1	3	0	0	0	0	0	1	0	0	0	0	0	0	0	0	0	1	0	0	0	1
0	-1.30103	5.16137	NA	1	1	1	5	0	0	0	0	0	1	0	0	0	0	0	0	0	0	0	0	1	0	0	0
1	-1.30103	3.7574	NA	1	0	1	4	0	0	0	0	0	1	0	0	0	0	0	0	0	0	0	0	0	0	1	0
0	-1.30103	4.35218	NA	1	1	0	5	0	0	0	0	0	1	0	0	0	0	0	0	0	0	0	0	0	0	0	0
0	-1.30103	4.24055	NA	1	1	0	4	0	0	0	0	0	1	0	0	0	0	0	0	0	0	0	0	0	0	0	0
0	-1.30103	-0.69897	NA	1	1	1	0	0	0	0	0	0	1	0	0	0	0	0	0	0	0	0	0	0	0	0	0
1	-1.30103	3.41497	NA	1	1	0	5	0	0	0	0	0	1	0	0	0	0	0	0	0	0	0	0	0	0	1	0
1	-1.30103	4.37291	NA	1	1	1	5	0	0	0	0	0	1	0	0	0	0	0	0	0	0	0	0	1	0	1	0
0	-1.30103	3.62737	NA	1	1	0	5	0	0	0	0	0	1	0	0	0	0	0	0	0	0	0	0	1	0	0	0
0	-1.30103	4.03342	NA	1	0	1	5	0	0	0	0	0	1	0	0	0	0	0	0	0	0	0	0	1	0	0	0
0	-1.30103	3.7767	NA	1	1	1	5	0	0	0	0	0	1	0	0	0	0	0	0	0	0	0	0	1	0	0	0
0	-1	3.74507	NA	1	0	0	3	0	0	0	0	0	1	0	0	0	0	0	0	0	0	0	0	0	0	0	0
0	-1.30103	4.64738	NA	1	0	1	5	0	0	0	0	0	1	0	0	0	0	0	0	0	0	0	0	1	0	0	0
0	-1.30103	4.55023	NA	1	1	1	4	0	0	0	0	0	1	0	0	0	0	0	0	0	0	0	0	0	0	0	0
0	0.544068	4.7364	NA	1	1	1	3	0	0	0	0	0	1	0	0	0	0	0	0	0	0	0	1	0	0	0	1
0	-1.30103	4.50786	NA	1	0	0	5	0	0	0	0	0	1	0	0	0	0	0	0	0	0	0	0	1	0	0	0
0	-1.30103	3.92942	NA	1	1	0	5	0	0	0	0	0	1	0	0	0	0	0	0	0	0	0	0	0	0	0	0
0	-1.30103	4.19866	NA	1	1	1	4	0	0	0	0	0	1	0	0	0	0	0	0	0	0	0	0	1	0	0	0
0	-1.30103	4.56467	NA	1	1	0	5	0	0	0	0	0	1	0	0	0	0	0	0	0	0	0	0	1	0	0	0
0	-1.30103	0.429752	NA	1	0	0	0	0	0	0	0	0	1	0	0	0	0	0	0	0	0	0	0	0	0	0	0
0	-1.30103	-0.69897	NA	1	0	0	0	0	0	0	0	0	1	0	0	0	0	0	0	0	0	0	0	0	0	0	0
0	-1.30103	4.47422	NA	1	0	0	5	0	0	0	0	0	1	0	0	0	0	0	0	0	0	0	0	1	0	0	0
0	-1.30103	3.96237	NA	1	1	0	5	0	0	0	0	0	1	0	0	0	0	0	0	0	0	0	0	0	0	0	0
0	-1.30103	3.82347	NA	1	0	0	5	0	0	0	0	0	1	0	0	0	0	0	0	0	0	0	0	1	0	0	0
0	-1	3.26007	NA	1	1	0	5	0	0	0	0	0	1	0	0	0	0	0	0	0	0	0	0	1	0	0	0
0	-1.30103	4.01284	NA	1	1	1	5	0	0	0	0	0	1	0	0	0	0	0	0	0	0	0	0	1	0	0	0
0	-1.30103	4.16435	NA	1	0	NA	5	0	0	0	0	0	1	0	0	0	0	0	0	0	0	0	0	1	0	0	0
0	-1.30103	3.91487	NA	1	1	1	5	0	0	0	0	0	1	0	0	0	0	0	0	0	0	0	0	1	0	0	0
0	-1.30103	4.08279	NA	1	1	1	5	0	0	0	0	0	1	0	0	0	0	0	0	0	0	0	0	1	0	0	0
0	-1	3.5955	NA	1	1	1	5	0	0	0	0	0	1	0	0	0	0	0	0	0	0	0	0	1	0	0	0
0	-1.30103	3.86034	NA	1	0	1	5	0	0	0	0	0	1	0	0	0	0	0	0	0	0	0	0	1	0	0	0
0	-1.30103	4.21219	NA	1	0	1	5	0	0	0	0	0	1	0	0	0	0	0	0	0	0	0	0	1	0	0	0
0	-1.30103	4.24551	NA	1	1	1	5	0	0	0	0	0	1	0	0	0	0	0	0	0	0	0	0	0	0	0	0
0	-1.30103	4.01703	NA	1	1	1	5	0	0	0	0	0	1	0	0	0	0	0	0	0	0	0	0	1	0	0	0
1	-1.30103	3.80209	NA	1	1	1	5	0	0	0	0	0	1	0	0	0	0	0	0	0	0	0	0	1	0	1	0
0	-1.30103	3.15534	NA	1	1	1	3	0	0	0	0	0	1	0	0	0	0	0	0	0	0	0	0	0	0	0	0
0	-1.30103	4.6149	NA	1	1	0	5	0	0	0	0	0	1	0	0	0	0	0	0	0	0	0	0	1	0	0	0
0	-1.30103	4.00432	NA	1	0	1	5	0	0	0	0	0	1	0	0	0	0	0	0	0	0	0	0	1	0	0	0
0	-1.30103	4.34242	NA	1	1	0	5	0	0	0	0	0	1	0	0	0	0	0	0	0	0	0	0	1	0	0	0
0	-1.30103	3.89265	NA	1	0	0	5	0	0	0	0	0	1	0	0	0	0	0	0	0	0	0	0	1	0	0	0
0	-1.30103	4.36549	NA	1	1	1	5	0	0	0	0	0	1	0	0	0	0	0	0	0	0	0	0	1	0	0	0
0	-1.30103	4.67486	NA	1	1	0	5	0	0	0	0	0	1	0	0	0	0	0	0	0	0	0	0	1	0	0	0
0	-1.30103	4.15229	NA	1	1	NA	5	0	0	0	0	0	1	0	0	0	0	0	0	0	0	0	0	1	0	0	0
0	-1.30103	4.38202	NA	1	0	0	5	0	0	0	0	0	1	0	0	0	0	0	0	0	0	0	0	1	0	0	0
0	-1.30103	3.65418	NA	1	0	1	5	0	0	0	0	0	1	0	0	0	0	0	0	0	0	0	0	1	0	0	0
0	-1.30103	4.79309	NA	1	0	0	5	0	0	0	0	0	1	0	0	0	0	0	0	0	0	0	0	1	0	0	0
0	-0.39794	4.3927	NA	1	1	0	5	0	0	0	0	0	1	0	0	0	0	0	0	0	0	0	0	1	0	0	0
0	-1.30103	4.0607	NA	1	1	1	5	0	0	0	0	0	1	0	0	0	0	0	0	0	0	0	0	1	0	0	0
1	-1.30103	4.22789	NA	1	1	1	5	0	0	0	0	0	1	0	0	0	0	0	0	0	0	0	0	1	0	1	0
0	-1.30103	4.38202	NA	1	1	1	5	0	0	0	0	0	1	0	0	0	0	0	0	0	0	0	0	1	0	0	0
0	-1.30103	4.05308	NA	1	0	0	5	0	0	0	0	0	1	0	0	0	0	0	0	0	0	0	0	1	0	0	0
0	-1.30103	4.47857	NA	1	1	1	5	0	0	0	0	0	1	0	0	0	0	0	0	0	0	0	0	1	0	0	0
0	-1.30103	3.99388	NA	1	1	1	5	0	0	0	0	0	1	0	0	0	0	0	0	0	0	0	0	1	0	0	0
0	-1.30103	4.22272	NA	1	1	1	5	0	0	0	0	0	1	0	0	0	0	0	0	0	0	0	0	1	0	0	0
0	-1.30103	4.35025	NA	1	0	1	5	0	0	0	0	0	1	0	0	0	0	0	0	0	0	0	0	1	0	0	0
0	-1.30103	3.1959	NA	1	0	1	3	0	0	0	0	0	1	0	0	0	0	0	0	0	0	0	0	0	0	0	0
0	-1.30103	4.52892	NA	1	1	1	5	0	0	0	0	0	1	0	0	0	0	0	0	0	0	0	0	1	0	0	0
0	-1.30103	-0.69897	NA	1	0	0	0	0	0	0	0	0	1	0	0	0	0	0	0	0	0	0	0	0	0	0	0
0	-1.30103	4.21219	NA	1	0	1	5	0	0	0	0	0	1	0	0	0	0	0	0	0	0	0	0	1	0	0	0
0	-1.30103	1.36736	NA	1	0	1	1	0	0	0	0	0	1	0	0	0	0	0	0	0	0	0	0	0	0	0	0
0	-1.30103	4.51983	NA	1	0	1	5	0	0	0	0	0	1	0	0	0	0	0	0	0	0	0	0	1	0	0	0
0	-1.30103	4.25527	NA	1	0	0	5	0	0	0	0	0	1	0	0	0	0	0	0	0	0	0	0	1	0	0	0
0	-1.30103	4.22789	NA	1	0	0	5	0	0	0	0	0	1	0	0	0	0	0	0	0	0	0	0	1	0	0	0
0	-1.30103	3.94792	NA	1	0	1	5	0	0	0	0	0	1	0	0	0	0	0	0	0	0	0	0	1	0	0	0
0	-1.30103	3.84696	NA	1	1	1	5	0	0	0	0	0	1	0	0	0	0	0	0	0	0	0	0	1	0	0	0
0	-1.30103	3.6721	NA	1	1	1	5	0	0	0	0	0	1	0	0	0	0	0	0	0	0	0	0	1	0	0	0
0	-1.30103	3.99255	NA	1	0	0	5	0	0	0	0	0	1	0	0	0	0	0	0	0	0	0	0	1	0	0	0
0	-1	3.69984	NA	1	1	0	5	0	0	0	0	0	1	0	0	0	0	0	0	0	0	0	0	1	0	0	0
0	-1.30103	3.94201	NA	1	1	0	5	0	0	0	0	0	1	0	0	0	0	0	0	0	0	0	0	1	0	0	0
0	-1	4.59439	NA	1	1	1	5	0	0	0	0	0	1	0	0	0	0	0	0	0	0	0	0	1	0	0	0
0	-1.30103	3.9196	NA	1	1	1	5	0	0	0	0	0	1	0	0	0	0	0	0	0	0	0	0	1	0	0	0
0	-1.30103	4.0086	NA	0	1	0	3	0	0	0	0	0	0	0	0	0	1	0	0	0	0	0	0	0	0	0	0
0	-1.30103	-0.69897	NA	0	1	0	0	0	0	0	0	0	0	0	0	0	1	0	0	0	0	0	0	0	0	0	0
0	2.19312	3.36549	NA	0	1	0	2	0	0	0	0	0	0	0	0	0	1	0	0	0	0	0	1	0	0	0	1
0	2.35411	4.27184	NA	0	1	0	4	0	0	0	0	0	0	0	0	0	1	0	0	0	0	0	1	1	0	0	1
0	0.278754	4.83569	NA	0	1	0	4	0	0	0	0	0	0	0	0	0	1	0	0	0	0	0	1	1	0	0	1
0	-1.30103	4.617	NA	0	1	0	3	0	0	0	0	0	0	0	0	0	1	0	0	0	0	0	0	0	0	0	0
1	-1.30103	4.4624	NA	0	1	0	4	0	0	0	0	0	0	0	0	0	1	0	0	0	0	0	0	1	1	NA	0
0	-1.30103	4.14613	NA	0	1	1	4	0	0	0	0	0	0	0	0	0	1	0	0	0	0	0	0	0	0	0	0
0	-1.30103	3.29667	NA	0	0	0	2	0	0	0	0	0	0	0	0	0	1	0	0	0	0	0	0	0	0	0	0
0	-1.30103	2.75358	NA	0	0	0	2	0	0	0	0	0	0	0	0	0	1	0	0	0	0	0	0	0	0	0	0
0	-1.30103	4.3483	NA	0	0	0	4	0	0	0	0	0	0	0	0	0	1	0	0	0	0	0	0	1	0	0	0
0	0.748188	3.50786	NA	0	0	0	2	0	0	0	0	0	0	0	0	0	1	0	0	0	0	0	1	0	0	0	1
0	0.491362	4.46835	NA	0	0	0	4	0	0	0	0	0	0	0	0	0	1	0	0	0	0	0	1	1	0	0	1
1	0.690196	4.44871	NA	0	0	0	3	0	0	0	0	0	0	0	0	0	1	0	0	0	0	0	1	1	0	1	1
0	0.875061	4.62531	NA	0	1	0	4	0	0	0	0	0	0	0	0	0	1	0	0	0	0	0	1	1	0	0	1
0	0.431364	4.27875	NA	0	1	0	4	0	0	0	0	0	0	0	0	0	1	0	0	0	0	0	1	1	0	0	1
0	0.78533	3.92169	NA	0	1	0	3	0	0	0	0	0	0	0	0	0	1	0	0	0	0	0	1	1	0	0	1
0	-1.30103	4.13988	NA	0	1	0	4	0	0	0	0	0	0	0	0	0	1	0	0	0	0	0	0	1	0	0	0
0	-1.30103	4.58206	NA	0	1	1	5	0	0	0	0	0	0	0	0	0	1	0	0	0	0	0	0	0	0	0	0
0	0.78533	3.85914	NA	0	1	0	3	0	0	0	0	0	0	0	0	0	1	0	0	0	0	0	1	0	0	0	1
0	-1.30103	3.55145	NA	0	0	0	3	0	0	0	0	0	0	0	0	0	1	0	0	0	0	0	0	0	0	0	0
0	0.94939	4.37475	NA	0	0	0	3	0	0	0	0	0	0	0	0	0	1	0	0	0	0	0	1	0	0	0	1
1	-1.30103	3.86094	NA	0	0	0	3	0	0	0	0	0	0	0	0	0	1	0	0	0	0	0	0	0	1	NA	0
0	0.462398	4.5955	NA	0	0	0	4	0	0	0	0	0	0	0	0	0	1	0	0	0	0	0	1	1	0	0	1
0	-1.30103	4.48855	NA	0	0	0	4	0	0	0	0	0	0	0	0	0	1	0	0	0	0	0	0	1	0	0	0
0	1.36736	4.67302	NA	0	0	0	4	0	0	0	0	0	0	0	0	0	1	0	0	0	0	0	1	1	0	0	1
0	-1.30103	4.96473	NA	0	0	0	4	0	0	0	0	0	0	0	0	0	1	0	0	0	0	0	0	1	0	0	0
0	-1.30103	4.56467	NA	0	0	0	3	0	0	0	0	0	0	0	0	0	1	0	0	0	0	0	0	0	0	0	0
0	2.3483	4.19866	NA	0	0	0	4	0	0	0	0	0	0	0	0	0	1	0	0	0	0	0	1	1	0	0	1
0	-0.09691	4.6721	NA	0	0	0	4	0	0	0	0	0	0	0	0	0	1	0	0	0	0	0	1	1	0	0	1
0	1.0569	3.87679	NA	0	0	0	2	0	0	0	0	0	0	0	0	0	1	0	0	0	0	0	1	0	0	0	1
0	0.531479	4.35793	NA	0	0	0	5	0	0	0	0	0	0	0	0	0	1	0	0	0	0	0	1	1	0	0	1
0	1.36922	4.69285	NA	0	0	0	4	0	0	0	0	0	0	0	0	0	1	0	0	0	0	0	1	1	0	0	1
0	0.579784	4.52375	NA	0	0	0	3	0	0	0	0	0	0	0	0	0	1	0	0	0	0	0	1	0	0	0	1
0	-1.30103	4.53148	NA	0	0	1	4	0	0	0	0	0	0	0	0	0	1	0	0	0	0	0	0	1	0	0	0
1	-1.30103	4.36173	NA	0	0	0	4	0	0	0	0	0	0	0	0	0	1	0	0	0	0	0	0	1	0	1	0
0	-1.30103	3.4183	NA	0	0	0	3	0	0	0	0	0	0	0	0	0	1	0	0	0	0	0	0	0	0	0	0
0	2.2833	4.52634	NA	0	0	0	3	0	0	0	0	0	0	0	0	0	1	0	0	0	0	0	1	0	0	0	1
0	0.591065	4.57171	NA	0	0	0	4	0	0	0	0	0	0	0	0	0	1	0	0	0	0	0	1	1	0	0	1
0	1.18752	4.29667	NA	0	0	0	3	0	0	0	0	0	0	0	0	0	1	0	0	0	0	0	1	0	0	0	1
0	-1.30103	4.09342	NA	0	0	0	3	0	0	0	0	0	0	0	0	0	1	0	0	0	0	0	0	0	0	0	0
0	-1.30103	-0.69897	NA	0	0	0	0	0	0	0	0	0	0	0	0	0	1	0	0	0	0	0	0	0	0	0	0
0	-1.30103	4.64048	NA	0	0	0	4	0	0	0	0	0	0	0	0	0	1	0	0	0	0	0	0	1	0	0	0
0	1.83759	4.69108	NA	0	0	0	3	0	0	0	0	0	0	0	0	0	1	0	0	0	0	0	1	0	0	0	1
1	-1.30103	3.92169	NA	0	1	0	3	0	0	0	0	0	0	0	0	0	1	0	0	0	0	0	0	0	1	NA	0
1	-1.30103	4.67025	NA	0	1	1	5	0	0	0	0	0	0	0	0	0	1	0	0	0	0	0	0	1	0	1	0
0	1.50243	5.21748	NA	0	1	0	4	0	0	0	0	0	0	0	0	0	1	0	0	0	0	0	1	1	0	0	1
0	0.653213	4.1959	NA	0	1	0	2	0	0	0	0	0	0	0	0	0	1	0	0	0	0	0	1	0	0	0	1
0	1.47712	4.90526	NA	0	1	1	4	0	0	0	0	0	0	0	0	0	1	0	0	0	0	0	1	1	0	0	1
0	-1.30103	4.66276	NA	0	1	0	4	0	0	0	0	0	0	0	0	0	1	0	0	0	0	0	0	1	0	0	0
0	-1.30103	3.97681	NA	0	1	0	3	0	0	0	0	0	0	0	0	0	1	0	0	0	0	0	0	0	0	0	0
0	-1.30103	4.75358	NA	0	1	0	4	0	0	0	0	0	0	0	0	0	1	0	0	0	0	0	0	1	0	0	0
0	-1.30103	4.18184	NA	0	1	1	4	0	0	0	0	0	0	0	0	0	1	0	0	0	0	0	0	1	0	0	0
0	2.04922	1.11727	NA	0	1	0	0	0	0	0	0	0	0	0	0	0	1	0	0	0	0	0	1	0	0	0	0
0	-1	3.07188	NA	0	1	1	2	0	0	0	0	0	0	0	0	0	1	0	0	0	0	0	0	0	0	0	0
0	-1.30103	3.82086	NA	0	1	0	4	0	0	0	0	0	0	0	0	0	1	0	0	0	0	0	0	1	0	0	0
0	-1.30103	4.5092	NA	0	1	1	4	0	0	0	0	0	0	0	0	0	1	0	0	0	0	0	0	1	0	0	0
0	1.5966	4.76492	NA	0	1	0	4	0	0	0	0	0	0	0	0	0	1	0	0	0	0	0	1	1	0	0	1
0	-1.30103	4.06819	NA	0	1	0	3	0	0	0	0	0	0	0	0	0	1	0	0	0	0	0	0	0	0	0	0
0	-1.30103	4.26951	NA	0	1	1	4	0	0	0	0	0	0	0	0	0	1	0	0	0	0	0	0	1	0	0	0
0	0.732394	5.09691	NA	0	1	0	4	0	0	0	0	0	0	0	0	0	1	0	0	0	0	0	1	1	0	0	1
0	-1.30103	3.99344	NA	0	0	0	4	0	0	0	0	0	0	0	0	0	1	0	0	0	0	0	0	1	0	0	0
0	0.959041	4.20683	NA	0	0	NA	3	0	0	0	0	0	0	0	0	0	1	0	0	0	0	0	1	0	0	0	1
0	1.46835	4.32428	NA	0	0	0	4	0	0	0	0	0	0	0	0	0	1	0	0	0	0	0	1	1	0	0	1
0	1.80618	4.55023	NA	0	0	1	5	0	0	0	0	0	0	0	0	0	1	0	0	0	0	0	1	1	0	0	1
0	0.770852	4.77012	NA	0	0	0	4	0	0	0	0	0	0	0	0	0	1	0	0	0	0	0	1	1	0	0	1
0	0.414973	3.69285	NA	0	0	0	3	0	0	0	0	0	0	0	0	0	1	0	0	0	0	0	1	0	0	0	1
0	-1.30103	4.14301	NA	0	0	0	5	0	0	0	0	0	0	0	0	0	1	0	0	0	0	0	0	1	0	0	0
0	-1	2.78888	NA	0	0	1	3	0	0	0	0	0	0	0	0	0	1	0	0	0	0	0	0	0	0	0	0
0	-1.30103	4.31175	NA	0	0	0	4	0	0	0	0	0	0	0	0	0	1	0	0	0	0	0	0	1	0	0	0
0	-1.30103	3.94743	NA	0	0	0	4	0	0	0	0	0	0	0	0	0	1	0	0	0	0	0	0	1	0	0	0
0	-1.30103	4.36361	NA	0	0	0	4	0	0	0	0	0	0	0	0	0	1	0	0	0	0	0	0	1	0	0	0
0	-1.30103	4.20683	NA	0	0	0	4	0	0	0	0	0	0	0	0	0	1	0	0	0	0	0	0	1	0	0	0
0	1.3032	4.57403	NA	0	0	0	3	0	0	0	0	0	0	0	0	0	1	0	0	0	0	0	1	0	0	0	1
0	-1.30103	4.72916	NA	0	0	0	4	0	0	0	0	0	0	0	0	0	1	0	0	0	0	0	0	1	0	0	0
0	0.0791812	4.63043	NA	0	0	0	4	0	0	0	0	0	0	0	0	0	1	0	0	0	0	0	1	1	0	0	1
1	-1.30103	4.07555	NA	0	0	0	3	0	0	0	0	0	0	0	0	0	1	0	0	0	0	0	0	0	0	1	0
0	-1.30103	4.14922	NA	0	0	0	5	0	0	0	0	0	0	0	0	0	1	0	0	0	0	0	0	1	0	0	0
0	1.95424	4.94596	NA	0	0	0	3	0	0	0	0	0	0	0	0	0	1	0	0	0	0	0	1	0	0	0	1
0	0.380211	4.65514	NA	0	0	0	4	0	0	0	0	0	0	0	0	0	1	0	0	0	0	0	1	1	0	0	1
0	0.919078	4.56937	NA	0	0	0	3	0	0	0	0	0	0	0	0	0	1	0	0	0	0	0	1	0	0	0	1
0	0.0413927	4.8202	NA	0	0	1	5	0	0	0	0	0	0	0	0	0	1	0	0	0	0	0	1	1	0	0	1
0	1.31806	4.02938	NA	0	0	NA	2	0	0	0	0	0	0	0	0	0	1	0	0	0	0	0	1	0	0	0	1
0	-1.30103	4.36549	NA	0	0	0	4	0	0	0	0	0	0	0	0	0	1	0	0	0	0	0	0	1	0	0	0
0	0.80618	4.47422	NA	0	0	0	4	0	0	0	0	0	0	0	0	0	1	0	0	0	0	0	1	1	0	0	1
1	-1.30103	3.617	NA	0	0	0	3	0	0	0	0	0	0	0	0	0	1	0	0	0	0	0	0	0	0	1	0
0	0.39794	4.3075	NA	0	0	0	4	0	0	0	0	0	0	0	0	0	1	0	0	0	0	0	1	1	0	0	1
1	-1.30103	4.79169	NA	0	0	NA	4	0	0	0	0	0	0	0	0	0	1	0	0	0	0	0	0	1	1	NA	0
0	-1.30103	3.27416	NA	0	0	0	4	0	0	0	0	0	0	0	0	0	1	0	0	0	0	0	0	1	0	0	0
0	0.633468	4.64246	NA	0	0	NA	3	0	0	0	0	0	0	0	0	0	1	0	0	0	0	0	1	0	0	0	1
0	1.09691	5.08279	NA	0	0	0	4	0	0	0	0	0	0	0	0	0	1	0	0	0	0	0	1	1	0	0	1
1	-1.30103	2.91328	NA	0	0	0	2	0	0	0	0	0	0	0	0	0	1	0	0	0	0	0	0	0	1	NA	0
0	-1.30103	4.32015	NA	0	0	0	3	0	0	0	0	0	0	0	0	0	1	0	0	0	0	0	0	0	0	0	0
0	-1.30103	4.58092	NA	0	0	0	4	0	0	0	0	0	0	0	0	0	1	0	0	0	0	0	0	1	0	0	0
0	1.02938	4.5092	NA	0	0	0	4	0	0	0	0	0	0	0	0	0	1	0	0	0	0	0	1	1	0	0	1
0	-1.30103	4.21219	NA	0	0	0	5	0	0	0	0	0	0	0	0	0	1	0	0	0	0	0	0	1	0	0	0
0	-1.30103	2.26951	NA	0	0	1	2	0	0	0	0	0	0	0	0	0	1	0	0	0	0	0	0	0	0	0	0
0	-1.30103	4.63649	NA	0	0	1	4	0	0	0	0	0	0	0	0	0	1	0	0	0	0	0	0	1	0	0	0
0	-1	4.25042	NA	0	0	0	4	0	0	0	0	0	0	0	0	0	1	0	0	0	0	0	0	1	0	0	0
0	-1.30103	4.72591	NA	0	0	0	5	0	0	0	0	0	0	0	0	0	1	0	0	0	0	0	0	1	0	0	0
0	-1.30103	3.48996	NA	0	0	0	3	0	0	0	0	0	0	0	0	0	1	0	0	0	0	0	0	0	0	0	0
1	-1.30103	2.83569	NA	0	0	0	3	0	0	0	0	0	0	0	0	0	1	0	0	0	0	0	0	0	0	1	0
0	1.54654	4.16732	NA	0	0	0	3	0	0	0	0	0	0	0	0	0	1	0	0	0	0	0	1	0	0	0	1
0	1.32222	4.69984	NA	0	0	0	3	0	0	0	0	0	0	0	0	0	1	0	0	0	0	0	1	0	0	0	1
0	1.26245	4.52244	NA	0	0	0	2	0	0	0	0	0	0	0	0	0	1	0	0	0	0	0	1	0	0	0	1
0	-1.30103	4.02938	NA	0	1	0	4	0	0	0	0	0	0	0	0	0	1	0	0	0	0	0	0	1	0	0	0
0	-1.30103	3.6721	NA	0	1	1	4	0	0	0	0	0	0	0	0	0	1	0	0	0	0	0	0	1	0	0	0
0	-1.30103	4.14613	NA	0	1	1	4	0	0	0	0	0	0	0	0	0	1	0	0	0	0	0	0	1	0	0	0
0	0.924279	4.3927	NA	0	1	0	4	0	0	0	0	0	0	0	0	0	1	0	0	0	0	0	1	1	0	0	1
0	-1.30103	4.3075	NA	0	1	1	3	0	0	0	0	0	0	0	0	0	1	0	0	0	0	0	0	1	0	0	0
0	0.612784	3.9952	NA	0	1	1	4	0	0	0	0	0	0	0	0	0	1	0	0	0	0	0	1	1	0	0	1
0	2.19866	4.38382	NA	0	1	1	3	0	0	0	0	0	0	0	0	0	1	0	0	0	0	0	1	0	0	0	1
1	-1.30103	4.37291	NA	0	1	1	5	0	0	0	0	0	0	0	0	0	1	0	0	0	0	0	0	1	1	NA	0
0	-1.30103	4.53908	NA	0	1	0	4	0	0	0	0	0	0	0	0	0	1	0	0	0	0	0	0	1	0	0	0
0	0.477121	4.52244	NA	0	1	0	4	0	0	0	0	0	0	0	0	0	1	0	0	0	0	0	1	1	0	0	1
0	-1.30103	3.90687	NA	0	1	0	4	0	0	0	0	0	0	0	0	0	1	0	0	0	0	0	0	1	0	0	0
1	-1.30103	3.29885	NA	0	1	0	3	0	0	0	0	0	0	0	0	0	1	0	0	0	0	0	0	0	0	1	0
0	0.477121	4.60206	NA	0	1	0	4	0	0	0	0	0	0	0	0	0	1	0	0	0	0	0	1	1	0	0	1
0	-0.69897	4.86747	NA	0	1	0	4	0	0	0	0	0	0	0	0	0	1	0	0	0	0	0	0	1	0	0	0
0	-1.30103	4.17609	NA	0	1	1	4	0	0	0	0	0	0	0	0	0	1	0	0	0	0	0	0	1	0	0	0
0	-1.30103	4.47276	NA	0	1	0	4	0	0	0	0	0	0	0	0	0	1	0	0	0	0	0	0	1	0	0	0
0	-1.30103	4.5092	NA	0	1	0	4	0	0	0	0	0	0	0	0	0	1	0	0	0	0	0	0	1	0	0	0
0	-1.30103	4.5955	NA	0	1	NA	4	0	0	0	0	0	0	0	0	0	1	0	0	0	0	0	0	1	0	0	0
0	-1	4.5302	NA	0	1	1	4	0	0	0	0	0	0	0	0	0	1	0	0	0	0	0	0	1	0	0	0
0	-1.30103	4.57864	NA	0	1	1	4	0	0	0	0	0	0	0	0	0	1	0	0	0	0	0	0	1	0	0	0
0	-1.30103	4.16435	NA	0	1	0	4	0	0	0	0	0	0	0	0	0	1	0	0	0	0	0	0	1	0	0	0
0	-1	4.44091	NA	0	0	1	4	0	0	0	0	0	0	0	0	0	1	0	0	0	0	0	0	1	0	0	0
1	-1.30103	4.24797	NA	0	0	0	3	0	0	0	0	0	0	0	0	0	1	0	0	0	0	0	0	0	0	1	0
0	-1.30103	4.94841	NA	0	0	0	4	0	0	0	0	0	0	0	0	0	1	0	0	0	0	0	0	1	0	0	0
0	-1.30103	2.69897	NA	0	0	0	2	0	0	0	0	0	0	0	0	0	1	0	0	0	0	0	0	0	0	0	0
1	-1.30103	3.93651	NA	0	0	0	3	0	0	0	0	0	0	0	0	0	1	0	0	0	0	0	0	0	0	1	0
0	-1.30103	4.51188	NA	0	0	0	4	0	0	0	0	0	0	0	0	0	1	0	0	0	0	0	0	1	0	0	0
0	-1.30103	4.64246	NA	0	0	0	4	0	0	0	0	0	0	0	0	0	1	0	0	0	0	0	0	1	0	0	0
0	1.71684	3.72509	NA	0	0	1	0	0	0	0	0	0	0	0	0	0	1	0	0	0	0	0	1	0	0	0	0
0	0.763428	4.74115	NA	0	0	0	4	0	0	0	0	0	0	0	0	0	1	0	0	0	0	0	1	1	0	0	1
0	0.591065	4.49693	NA	0	0	0	3	0	0	0	0	0	0	0	0	0	1	0	0	0	0	0	1	0	0	0	1
0	1.23045	4.26951	NA	0	0	0	3	0	0	0	0	0	0	0	0	0	1	0	0	0	0	0	1	0	0	0	1
0	-1.30103	3.53403	NA	0	0	0	4	0	0	0	0	0	0	0	0	0	1	0	0	0	0	0	0	1	0	0	0
0	2.29447	4.68664	NA	0	0	0	3	0	0	0	0	0	0	0	0	0	1	0	0	0	0	0	1	0	0	0	1
0	2.20412	4.77305	NA	0	0	0	4	0	0	0	0	0	0	0	0	0	1	0	0	0	0	0	1	1	0	0	1
0	-1.30103	3.07188	NA	0	0	0	2	0	0	0	0	0	0	0	0	0	1	0	0	0	0	0	0	0	0	0	0
0	-1.30103	4.05308	NA	0	0	1	4	0	0	0	0	0	0	0	0	0	1	0	0	0	0	0	0	1	0	0	0
1	-1.30103	3.78888	NA	0	0	1	4	0	0	0	0	0	0	0	0	0	1	0	0	0	0	0	0	1	0	1	0
0	-1.30103	3.66839	NA	0	0	0	3	0	0	0	0	0	0	0	0	0	1	0	0	0	0	0	0	0	0	0	0
0	-1.30103	3.76567	NA	0	0	0	3	0	0	0	0	0	0	0	0	0	1	0	0	0	0	0	0	0	0	0	0
0	-1.30103	4.59218	NA	0	0	0	5	0	0	0	0	0	0	0	0	0	1	0	0	0	0	0	0	1	0	0	0
0	-1.30103	4.2833	NA	0	0	0	4	0	0	0	0	0	0	0	0	0	1	0	0	0	0	0	0	1	0	0	0
0	2.23045	3.75511	NA	0	0	1	3	0	0	0	0	0	0	0	0	0	1	0	0	0	0	0	1	0	0	0	1
0	-1.30103	4.48287	NA	0	0	0	4	0	0	0	0	0	0	0	0	0	1	0	0	0	0	0	0	1	0	0	0
0	0.70757	4.3032	NA	0	0	NA	3	0	0	0	0	0	0	0	0	0	1	0	0	0	0	0	1	0	0	0	1
1	-1.30103	4.07918	NA	0	0	0	4	0	0	0	0	0	0	0	0	0	1	0	0	0	0	0	0	1	1	NA	0
0	1.94547	4.79796	NA	0	0	0	4	0	0	0	0	0	0	0	0	0	1	0	0	0	0	0	1	1	0	0	1
0	-1.30103	4.6902	NA	0	0	1	4	0	0	0	0	0	0	0	0	0	1	0	0	0	0	0	0	1	0	0	0
0	-1.30103	3.25042	NA	0	0	0	3	0	0	0	0	0	0	0	0	0	1	0	0	0	0	0	0	0	0	0	0
0	0.30103	3.69461	NA	0	0	0	3	0	0	0	0	0	0	0	0	0	1	0	0	0	0	0	1	0	0	0	1
0	-1.30103	4.52244	NA	0	0	1	5	0	0	0	0	0	0	0	0	0	1	0	0	0	0	0	0	1	0	0	0
0	-1.30103	4.25285	NA	NA	NA	0	4	0	0	0	0	0	0	0	0	0	1	0	0	0	0	0	0	1	0	0	0
0	1.1038	4.01703	NA	NA	0	1	4	0	0	0	0	0	0	0	0	0	1	0	0	0	0	0	1	1	0	0	1
0	1.08636	4.60206	NA	0	0	0	4	0	0	0	0	0	0	0	0	0	1	0	0	0	0	0	1	1	0	0	1
1	-1.30103	2.57287	NA	0	0	0	2	0	0	0	0	0	0	0	0	0	1	0	0	0	0	0	0	0	0	1	0
0	1.08991	4.62941	NA	0	0	1	5	0	0	0	0	0	0	0	0	0	1	0	0	0	0	0	1	1	0	0	1
0	1.48144	4.83506	NA	0	0	1	4	0	0	0	0	0	0	0	0	0	1	0	0	0	0	0	1	1	0	0	1
0	-1.30103	2.71767	NA	0	0	0	2	0	0	0	0	0	0	0	0	0	1	0	0	0	0	0	0	0	0	0	0
0	-1.30103	3.86153	NA	0	0	0	5	0	0	0	0	0	0	0	0	0	1	0	0	0	0	0	0	1	0	0	0
0	-1.30103	4.48572	NA	0	0	0	5	0	0	0	0	0	0	0	0	0	1	0	0	0	0	0	0	1	0	0	0
0	-1.30103	3.2878	NA	0	0	1	3	0	0	0	0	0	0	0	0	0	1	0	0	0	0	0	0	0	0	0	0
0	-1.30103	4.52763	NA	0	0	0	5	0	0	0	0	0	0	0	0	0	1	0	0	0	0	0	0	1	0	0	0
0	-1.30103	3.83442	NA	0	0	0	4	0	0	0	0	0	0	0	0	0	1	0	0	0	0	0	0	1	0	0	0
0	-1.30103	2.59329	NA	0	0	0	2	0	0	0	0	0	0	0	0	0	1	0	0	0	0	0	0	0	0	0	0
0	1.37475	4.70157	NA	0	0	0	3	0	0	0	0	0	0	0	0	0	1	0	0	0	0	0	1	0	0	0	1
0	-1.30103	4.25042	NA	0	0	0	4	0	0	0	0	0	0	0	0	0	1	0	0	0	0	0	0	1	0	0	0
0	-1.30103	4.02938	NA	0	0	0	4	0	0	0	0	0	0	0	0	0	1	0	0	0	0	0	0	1	0	0	0
0	-1.30103	3.9154	NA	0	0	1	4	0	0	0	0	0	0	0	0	0	1	0	0	0	0	0	0	1	0	0	0
0	-1.30103	4.48572	NA	0	0	1	4	0	0	0	0	0	0	0	0	0	1	0	0	0	0	0	0	1	0	0	0
1	-1.30103	4.23553	NA	0	0	1	4	0	0	0	0	0	0	0	0	0	1	0	0	0	0	0	0	1	0	1	0
0	-1.30103	4.20683	NA	0	0	1	4	0	0	0	0	0	0	0	0	0	1	0	0	0	0	0	0	1	0	0	0
0	-1.30103	2.75051	NA	0	0	0	3	0	0	0	0	0	0	0	0	0	1	0	0	0	0	0	0	0	0	0	0
0	2.09691	1.63749	NA	0	0	0	0	0	0	0	0	0	0	0	0	0	1	0	0	0	0	0	1	0	0	0	0
0	-1.30103	4.01703	NA	0	0	0	4	0	0	0	0	0	0	0	0	0	1	0	0	0	0	0	0	1	0	0	0
0	-1.30103	3.76938	NA	0	0	0	3	0	0	0	0	0	0	0	0	0	1	0	0	0	0	0	0	0	0	0	0
0	-1.30103	4.03342	NA	0	0	0	4	0	0	0	0	0	0	0	0	0	1	0	0	0	0	0	0	1	0	0	0
0	-1.30103	4.1959	NA	0	0	1	4	0	0	0	0	0	0	0	0	0	1	0	0	0	0	0	0	1	0	0	0
0	-1.30103	4.50651	NA	0	0	0	4	0	0	0	0	0	0	0	0	0	1	0	0	0	0	0	0	1	0	0	0
0	-1.30103	3.71181	NA	0	0	1	3	0	0	0	0	0	0	0	0	0	1	0	0	0	0	0	0	0	0	0	0
0	1.36361	4.51587	NA	0	0	0	4	0	0	0	0	0	0	0	0	0	1	0	0	0	0	0	1	1	0	0	1
0	0.633468	3.72835	NA	0	0	1	2	0	0	0	0	0	0	0	0	0	1	0	0	0	0	0	1	0	0	0	1
0	1.26007	4.65225	NA	0	0	0	4	0	0	0	0	0	0	0	0	0	1	0	0	0	0	0	1	1	0	0	1
0	0.982271	4.33646	NA	0	0	0	4	0	0	0	0	0	0	0	0	0	1	0	0	0	0	0	1	1	0	0	1
0	-1.30103	4.5611	NA	0	0	1	4	0	0	0	0	0	0	0	0	0	1	0	0	0	0	0	0	1	0	0	0
0	-1.30103	4.26951	NA	1	1	1	5	0	0	0	0	0	0	0	0	0	1	0	0	0	0	0	0	1	0	0	0
0	-1.30103	3.3927	NA	1	1	1	5	0	0	0	0	0	0	0	0	0	1	0	0	0	0	0	0	1	0	0	0
0	-1.30103	3.89154	NA	0	1	0	4	0	0	0	0	0	0	0	0	0	1	0	0	0	0	0	0	1	0	0	0
0	0	4.56703	NA	1	1	1	5	0	0	0	0	0	0	0	0	0	1	0	0	0	0	0	1	1	0	0	1
0	-1.30103	3.88536	NA	0	1	1	5	0	0	0	0	0	0	0	0	0	1	0	0	0	0	0	0	1	0	0	0
0	-1.30103	4.29447	NA	1	1	0	5	0	0	0	0	0	0	0	0	0	1	0	0	0	0	0	0	0	0	0	0
0	-1.30103	4.25285	NA	0	1	0	5	0	0	0	0	0	0	0	0	0	1	0	0	0	0	0	0	1	0	0	0
0	-0.69897	4.14613	NA	1	1	1	4	0	0	0	0	0	0	0	0	0	1	0	0	0	0	0	0	1	0	0	0
0	-1.30103	4.36549	NA	1	1	1	5	0	0	0	0	0	0	0	0	0	1	0	0	0	0	0	0	1	0	0	0
0	-1.30103	4.18469	NA	0	1	0	5	0	0	0	0	0	0	0	0	0	1	0	0	0	0	0	0	1	0	0	0
0	-1.30103	4.0086	NA	1	1	0	5	0	0	0	0	0	0	0	0	0	1	0	0	0	0	0	0	1	0	0	0
0	-1.30103	4.24551	NA	0	1	0	5	0	0	0	0	0	0	0	0	0	1	0	0	0	0	0	0	1	0	0	0
0	-1.30103	4.9489	NA	0	1	1	5	0	0	0	0	0	0	0	0	0	1	0	0	0	0	0	0	1	0	0	0
0	0.897627	4.29447	NA	0	1	0	5	0	0	0	0	0	0	0	0	0	1	0	0	0	0	0	1	1	0	0	1
0	0.342423	4.51983	NA	1	1	1	3	0	0	0	0	0	0	0	0	0	1	0	0	0	0	0	1	0	0	0	1
0	-0.0457575	4.30963	NA	0	1	1	4	0	0	0	0	0	0	0	0	0	1	0	0	0	0	0	0	0	0	0	0
1	-1.30103	4.11059	NA	1	1	1	5	0	0	0	0	0	0	0	0	0	1	0	0	0	0	0	0	1	0	1	0
0	-1.30103	4.27646	NA	1	1	0	5	0	0	0	0	0	0	0	0	0	1	0	0	0	0	0	0	1	0	0	0
0	-1.30103	4.15229	NA	0	1	1	4	0	0	0	0	0	0	0	0	0	1	0	0	0	0	0	0	1	0	0	0
0	-1.30103	4.31806	NA	0	1	1	5	0	0	0	0	0	0	0	0	0	1	0	0	0	0	0	0	1	0	0	0
0	-1.30103	4.07918	NA	1	1	1	5	0	0	0	0	0	0	0	0	0	1	0	0	0	0	0	0	1	0	0	0
0	-1.30103	3.7356	NA	0	1	0	5	0	0	0	0	0	0	0	0	0	1	0	0	0	0	0	0	1	0	0	0
0	-0.69897	4.37291	NA	0	1	1	5	0	0	0	0	0	0	0	0	0	1	0	0	0	0	0	0	1	0	0	0
0	-1.30103	4.83187	NA	0	1	1	5	0	0	0	0	0	0	0	0	0	1	0	0	0	0	0	0	1	0	0	0
0	-1.30103	4.55388	NA	1	0	0	5	0	0	0	0	0	0	0	0	0	1	0	0	0	0	0	0	1	0	0	0
0	-1.30103	4.33041	NA	0	0	1	5	0	0	0	0	0	0	0	0	0	1	0	0	0	0	0	0	1	0	0	0
0	-1.30103	4.37658	NA	1	0	1	5	0	0	0	0	0	0	0	0	0	1	0	0	0	0	0	0	1	0	0	0
0	1.4133	4.14301	NA	0	0	0	5	0	0	0	0	0	0	0	0	0	1	0	0	0	0	0	1	0	0	0	1
0	-1.30103	4.22531	NA	1	0	0	5	0	0	0	0	0	0	0	0	0	1	0	0	0	0	0	0	1	0	0	0
0	-1	3.76042	NA	1	0	0	5	0	0	0	0	0	0	0	0	0	1	0	0	0	0	0	0	1	0	0	0
0	-1.30103	4.33445	NA	0	0	0	5	0	0	0	0	0	0	0	0	0	1	0	0	0	0	0	0	1	0	0	0
0	-1.30103	4.50786	NA	0	0	0	5	0	0	0	0	0	0	0	0	0	1	0	0	0	0	0	0	1	0	0	0
0	1.26007	4.77159	NA	0	0	0	5	0	0	0	0	0	0	0	0	0	1	0	0	0	0	0	1	1	0	0	1
0	-1.30103	4.38917	NA	1	0	1	4	0	0	0	0	0	0	0	0	0	1	0	0	0	0	0	0	1	0	0	0
0	-1.30103	4.38739	NA	0	0	0	5	0	0	0	0	0	0	0	0	0	1	0	0	0	0	0	0	1	0	0	0
0	-1.30103	4.47712	NA	0	0	0	5	0	0	0	0	0	0	0	0	0	1	0	0	0	0	0	0	1	0	0	0
0	-1.30103	4.65706	NA	1	0	0	5	0	0	0	0	0	0	0	0	0	1	0	0	0	0	0	0	1	0	0	0
0	-1	4.14613	NA	0	0	0	4	0	0	0	0	0	0	0	0	0	1	0	0	0	0	0	0	1	0	0	0
0	-1.30103	4.2878	NA	0	0	0	5	0	0	0	0	0	0	0	0	0	1	0	0	0	0	0	0	1	0	0	0
0	1.02119	4.35218	NA	0	0	0	4	0	0	0	0	0	0	0	0	0	1	0	0	0	0	0	1	0	0	0	1
0	-1.30103	3.86392	NA	0	0	0	4	0	0	0	0	0	0	0	0	0	1	0	0	0	0	0	0	0	0	0	0
0	-1.30103	4.24551	NA	1	0	0	5	0	0	0	0	0	0	0	0	0	1	0	0	0	0	0	0	1	0	0	0
0	-1.30103	4.14613	NA	1	0	0	5	0	0	0	0	0	0	0	0	0	1	0	0	0	0	0	0	1	0	0	0
0	-1.30103	-0.69897	NA	0	0	1	0	0	0	0	0	0	0	0	0	0	1	0	0	0	0	0	0	0	0	0	0
0	-1	2.24797	NA	0	0	0	2	0	0	0	0	0	0	0	0	0	1	0	0	0	0	0	0	0	0	0	0
0	-1.30103	4.26007	NA	1	0	1	5	0	0	0	0	0	0	0	0	0	1	0	0	0	0	0	0	0	0	0	0
0	-1.30103	3.96848	NA	0	0	1	5	0	0	0	0	0	0	0	0	0	1	0	0	0	0	0	0	1	0	0	0
0	-1.30103	4.46835	NA	0	0	1	5	0	0	0	0	0	0	0	0	0	1	0	0	0	0	0	0	1	0	0	0
0	-1.30103	4.05308	NA	0	0	0	5	0	0	0	0	0	0	0	0	0	1	0	0	0	0	0	0	1	0	0	0
0	-1.30103	-0.69897	NA	0	0	0	0	0	0	0	0	0	0	0	0	0	1	0	0	0	0	0	0	0	0	0	0
0	-1.30103	3.70329	NA	0	0	1	5	0	0	0	0	0	0	0	0	0	1	0	0	0	0	0	0	0	0	0	0
0	-0.30103	4.7767	NA	0	0	0	5	0	0	0	0	0	0	0	0	0	1	0	0	0	0	0	0	1	0	0	0
0	-1.30103	4.37475	NA	0	0	0	5	0	0	0	0	0	0	0	0	0	1	0	0	0	0	0	0	1	0	0	0
0	2.20683	0.460898	NA	1	1	0	0	0	0	0	0	0	0	0	0	0	1	0	0	0	0	0	1	0	0	0	0
0	-1.30103	4.72509	NA	1	1	0	5	0	0	0	0	0	0	0	0	0	1	0	0	0	0	0	0	1	0	0	0
0	-1.30103	3.67761	NA	1	1	1	3	0	0	0	0	0	0	0	0	0	1	0	0	0	0	0	0	0	0	0	0
0	-1.30103	4.4843	NA	1	1	1	5	0	0	0	0	0	0	0	0	0	1	0	0	0	0	0	0	1	0	0	0
0	-1.30103	4.24797	NA	1	1	0	5	0	0	0	0	0	0	0	0	0	1	0	0	0	0	0	0	1	0	0	0
0	-0.522879	4.49831	NA	1	1	NA	5	0	0	0	0	0	0	0	0	0	1	0	0	0	0	0	0	1	0	0	0
0	-1.30103	4.65418	NA	1	1	1	5	0	0	0	0	0	0	0	0	0	1	0	0	0	0	0	0	1	0	0	0
0	-1.30103	4.28556	NA	1	1	1	5	0	0	0	0	0	0	0	0	0	1	0	0	0	0	0	0	1	0	0	0
0	-1.30103	3.52763	NA	1	1	1	4	0	0	0	0	0	0	0	0	0	1	0	0	0	0	0	0	0	0	0	0
0	-1.30103	4.29003	NA	1	1	0	5	0	0	0	0	0	0	0	0	0	1	0	0	0	0	0	0	1	0	0	0
1	-1.30103	4.98318	NA	1	1	0	5	0	0	0	0	0	0	0	0	0	1	0	0	0	0	0	0	1	0	1	0
0	-1	4.35025	NA	1	1	0	5	0	0	0	0	0	0	0	0	0	1	0	0	0	0	0	0	1	0	0	0
0	-1.30103	3.93095	NA	1	1	0	5	0	0	0	0	0	0	0	0	0	1	0	0	0	0	0	0	1	0	0	0
0	-1.30103	3.60853	NA	1	1	1	5	0	0	0	0	0	0	0	0	0	1	0	0	0	0	0	0	1	0	0	0
0	-1.30103	4.85126	NA	1	1	1	5	0	0	0	0	0	0	0	0	0	1	0	0	0	0	0	0	1	0	0	0
0	-1.30103	4.99123	NA	1	1	1	5	0	0	0	0	0	0	0	0	0	1	0	0	0	0	0	0	1	0	0	0
1	-1.30103	3.98767	NA	1	1	1	5	0	0	0	0	0	0	0	0	0	1	0	0	0	0	0	0	1	1	NA	0
0	1.80956	4.79449	NA	1	1	0	4	0	0	0	0	0	0	0	0	0	1	0	0	0	0	0	1	1	0	0	1
1	-0.221849	4.67117	NA	1	0	1	5	0	0	0	0	0	0	0	0	0	1	0	0	0	0	0	0	1	0	1	0
0	-1.30103	4.13354	NA	1	0	0	5	0	0	0	0	0	0	0	0	0	1	0	0	0	0	0	0	1	0	0	0
0	-1.30103	4.71517	NA	1	0	1	5	0	0	0	0	0	0	0	0	0	1	0	0	0	0	0	0	1	0	0	0
0	-1.30103	4.60097	NA	1	0	1	5	0	0	0	0	0	0	0	0	0	1	0	0	0	0	0	0	1	0	0	0
0	-1.30103	4.01703	NA	1	0	1	5	0	0	0	0	0	0	0	0	0	1	0	0	0	0	0	0	0	0	0	0
0	-1.30103	4.12057	NA	1	0	1	5	0	0	0	0	0	0	0	0	0	1	0	0	0	0	0	0	1	0	0	0
0	-1	4.48001	NA	1	0	0	5	0	0	0	0	0	0	0	0	0	1	0	0	0	0	0	0	1	0	0	0
0	0.414973	4.15836	NA	1	0	0	5	0	0	0	0	0	0	0	0	0	1	0	0	0	0	0	1	1	0	0	1
0	-1.30103	5.13354	NA	1	0	0	5	0	0	0	0	0	0	0	0	0	1	0	0	0	0	0	0	1	0	0	0
0	-1.30103	4.57749	NA	1	0	1	5	0	0	0	0	0	0	0	0	0	1	0	0	0	0	0	0	1	0	0	0
0	1.73078	4.37475	NA	1	0	1	5	0	0	0	0	0	0	0	0	0	1	0	0	0	0	0	1	1	0	0	1
0	0.591065	4.8537	NA	1	0	0	5	0	0	0	0	0	0	0	0	0	1	0	0	0	0	0	1	1	0	0	1
0	-1.30103	4.92376	NA	1	0	1	5	0	0	0	0	0	0	0	0	0	1	0	0	0	0	0	0	1	0	0	0
0	-1.30103	4.72016	NA	1	0	1	5	0	0	0	0	0	0	0	0	0	1	0	0	0	0	0	0	1	0	0	0
0	-1.30103	4.25527	NA	1	0	0	5	0	0	0	0	0	0	0	0	0	1	0	0	0	0	0	0	1	0	0	0
0	-0.30103	4.716	NA	1	1	0	5	0	0	0	0	0	0	0	0	0	1	0	0	0	0	0	0	1	0	0	0
0	-1.30103	4.24797	NA	1	1	1	5	0	0	0	0	0	0	0	0	0	1	0	0	0	0	0	0	1	0	0	0
0	0.361728	4.83251	NA	1	1	1	5	0	0	0	0	0	0	0	0	0	1	0	0	0	0	0	1	1	0	0	1
0	2.01284	4.32015	NA	1	1	1	5	0	0	0	0	0	0	0	0	0	1	0	0	0	0	0	1	1	0	0	1
0	-1.30103	4.39445	NA	1	1	1	5	0	0	0	0	0	0	0	0	0	1	0	0	0	0	0	0	1	0	0	0
0	-1.30103	4.61066	NA	1	1	0	5	0	0	0	0	0	0	0	0	0	1	0	0	0	0	0	0	1	0	0	0
0	-1.30103	4.06446	NA	1	1	1	5	0	0	0	0	0	0	0	0	0	1	0	0	0	0	0	0	1	0	0	0
0	-1.30103	4.26951	NA	1	0	0	5	0	0	0	0	0	0	0	0	0	1	0	0	0	0	0	0	1	0	0	0
0	-1.30103	-0.69897	NA	NA	NA	1	0	0	0	0	0	0	0	0	0	0	1	0	0	0	0	0	0	0	0	0	0
0	-1.30103	4.48001	NA	1	0	1	5	0	0	0	0	0	0	0	0	0	1	0	0	0	0	0	0	1	0	0	0
0	-1.30103	3.98227	NA	1	0	0	5	0	0	0	0	0	0	0	0	0	1	0	0	0	0	0	0	1	0	0	0
0	-1.30103	4.63448	NA	1	0	1	5	0	0	0	0	0	0	0	0	0	1	0	0	0	0	0	0	1	0	0	0
0	-1.30103	4.48855	NA	1	0	1	5	0	0	0	0	0	0	0	0	0	1	0	0	0	0	0	0	1	0	0	0
0	-1.30103	3.39094	NA	0	0	0	3	0	0	0	0	0	0	0	0	0	0	0	1	0	0	0	0	0	0	0	0
0	-1.30103	3.63649	NA	0	0	0	3	0	0	0	0	0	0	0	0	0	0	0	1	0	0	0	0	0	0	0	0
1	-1.30103	3.46687	NA	0	0	0	3	0	0	0	0	0	0	0	0	0	0	0	1	0	0	0	0	0	0	1	0
0	-1.30103	3.54531	NA	0	0	0	3	0	0	0	0	0	0	0	0	0	0	0	1	0	0	0	0	0	0	0	0
1	-1.30103	3.21748	NA	0	0	0	3	0	0	0	0	0	0	0	0	0	0	0	1	0	0	0	0	0	1	NA	0
0	0.819544	4.5966	NA	0	1	NA	3	0	0	0	0	0	0	0	0	0	0	0	1	0	0	0	1	0	0	0	1
1	-1.30103	4.35603	NA	0	1	0	4	0	0	0	0	0	0	0	0	0	0	0	1	0	0	0	0	1	0	1	0
0	1.37658	4.8202	NA	0	0	0	3	0	0	0	0	0	0	0	0	0	0	0	1	0	0	0	1	0	0	0	1
0	-1.30103	-0.69897	NA	0	0	0	0	0	0	0	0	0	0	0	0	0	0	0	1	0	0	0	0	0	0	0	0
0	-1.30103	4.67669	NA	0	0	0	4	0	0	0	0	0	0	0	0	0	0	0	1	0	0	0	0	1	0	0	0
0	-1.30103	2.84198	NA	0	0	1	2	0	0	0	0	0	0	0	0	0	0	0	1	0	0	0	0	0	0	0	0
0	-0.522879	4.32838	NA	0	0	0	3	0	0	0	0	0	0	0	0	0	0	0	1	0	0	0	1	0	0	0	1
0	0.939519	4.63548	NA	0	0	0	4	0	0	0	0	0	0	0	0	0	0	0	1	0	0	0	1	1	0	0	1
0	-1.30103	2.85733	NA	0	0	1	2	0	0	0	0	0	0	0	0	0	0	0	1	0	0	0	0	0	0	0	0
0	0.755875	4.47276	NA	0	0	0	4	0	0	0	0	0	0	0	0	0	0	0	1	0	0	0	1	1	0	0	1
0	-1.30103	4.69548	NA	0	0	0	4	0	0	0	0	0	0	0	0	0	0	0	1	0	0	0	0	1	0	0	0
0	1.15534	3.60423	NA	0	0	0	2	0	0	0	0	0	0	0	0	0	0	0	1	0	0	0	1	0	0	0	1
0	1.11394	3.71012	NA	0	0	0	2	0	0	0	0	0	0	0	0	0	0	0	1	0	0	0	1	0	0	0	1
0	-1.30103	3.1038	NA	0	0	0	3	0	0	0	0	0	0	0	0	0	0	0	1	0	0	0	0	0	0	0	0
0	-1.30103	3.25042	NA	0	0	0	3	0	0	0	0	0	0	0	0	0	0	0	1	0	0	0	0	0	0	0	0
0	-1.30103	2.49969	NA	0	0	0	2	0	0	0	0	0	0	0	0	0	0	0	1	0	0	0	0	0	0	0	0
0	-1.30103	4.46389	NA	0	0	NA	4	0	0	0	0	0	0	0	0	0	0	0	1	0	0	0	0	1	0	0	0
0	-1.30103	3.87448	NA	0	0	0	4	0	0	0	0	0	0	0	0	0	0	0	1	0	0	0	0	1	0	0	0
0	-1.30103	4.2014	NA	0	0	0	3	0	0	0	0	0	0	0	0	0	0	0	1	0	0	0	0	0	0	0	0
0	-1.30103	4.17026	NA	0	0	0	3	0	0	0	0	0	0	0	0	0	0	0	1	0	0	0	0	0	0	0	0
0	-1	3.09691	NA	0	0	0	3	0	0	0	0	0	0	0	0	0	0	0	1	0	0	0	0	0	0	0	0
0	-1.30103	4.95328	NA	0	1	1	4	0	0	0	0	0	0	0	0	0	0	0	1	0	0	0	0	1	0	0	0
0	1.46835	4.35025	NA	0	1	0	4	0	0	0	0	0	0	0	0	0	0	0	1	0	0	0	1	1	0	0	1
0	0.792392	4.35025	NA	0	1	0	2	0	0	0	0	0	0	0	0	0	0	0	1	0	0	0	1	0	0	0	1
1	-1.30103	3.62221	NA	0	1	0	4	0	0	0	0	0	0	0	0	0	0	0	1	0	0	0	0	1	0	1	0
0	-1.30103	4.36173	NA	0	1	0	4	0	0	0	0	0	0	0	0	0	0	0	1	0	0	0	0	1	0	0	0
0	-1.30103	4.54033	NA	0	1	0	5	0	0	0	0	0	0	0	0	0	0	0	1	0	0	0	0	1	0	0	0
0	-1.30103	3.74351	NA	0	1	0	3	0	0	0	0	0	0	0	0	0	0	0	1	0	0	0	0	0	0	0	0
0	-1.30103	3.94498	NA	0	1	0	4	0	0	0	0	0	0	0	0	0	0	0	1	0	0	0	0	1	0	0	0
0	0.70757	4.52244	NA	0	1	0	3	0	0	0	0	0	0	0	0	0	0	0	1	0	0	0	1	0	0	0	1
0	-1.30103	4.38021	NA	0	1	0	4	0	0	0	0	0	0	0	0	0	0	0	1	0	0	0	0	1	0	0	0
0	-1.30103	5.12057	NA	0	1	0	5	0	0	0	0	0	0	0	0	0	0	0	1	0	0	0	0	1	0	0	0
0	1.35984	4.38202	NA	0	0	0	3	0	0	0	0	0	0	0	0	0	0	0	1	0	0	0	1	0	0	0	1
0	1.03743	4.38202	NA	0	0	0	3	0	0	0	0	0	0	0	0	0	0	0	1	0	0	0	1	0	0	0	1
0	-1.30103	4.08279	NA	0	0	0	5	0	0	0	0	0	0	0	0	0	0	0	1	0	0	0	0	1	0	0	0
0	1.26007	4.68395	NA	0	0	0	4	0	0	0	0	0	0	0	0	0	0	0	1	0	0	0	1	1	0	0	1
0	1.03342	4.73799	NA	0	0	0	4	0	0	0	0	0	0	0	0	0	0	0	1	0	0	0	1	1	0	0	1
0	-1.30103	4.99211	NA	0	0	1	4	0	0	0	0	0	0	0	0	0	0	0	1	0	0	0	0	1	0	0	0
0	-1.30103	3.81291	NA	0	0	0	4	0	0	0	0	0	0	0	0	0	0	0	1	0	0	0	0	1	0	0	0
0	-1	4.64933	NA	0	0	0	4	0	0	0	0	0	0	0	0	0	0	0	1	0	0	0	0	1	0	0	0
0	-1.30103	4.20683	NA	0	0	0	4	0	0	0	0	0	0	0	0	0	0	0	1	0	0	0	0	1	0	0	0
0	0.939519	4.85491	NA	0	0	NA	4	0	0	0	0	0	0	0	0	0	0	0	1	0	0	0	1	1	0	0	1
0	-1.30103	2.63144	NA	0	0	0	2	0	0	0	0	0	0	0	0	0	0	0	1	0	0	0	0	0	0	0	0
1	-1.30103	4.22789	NA	0	0	0	4	0	0	0	0	0	0	0	0	0	0	0	1	0	0	0	0	1	0	1	0
0	0.50515	4.03342	NA	0	0	0	2	0	0	0	0	0	0	0	0	0	0	0	1	0	0	0	1	0	0	0	1
0	0.792392	4.04922	NA	0	0	0	2	0	0	0	0	0	0	0	0	0	0	0	1	0	0	0	1	0	0	0	1
0	1.70243	4.66276	NA	0	0	0	3	0	0	0	0	0	0	0	0	0	0	0	1	0	0	0	1	0	0	0	1
0	-1.30103	3.68215	NA	0	0	0	3	0	0	0	0	0	0	0	0	0	0	0	1	0	0	0	0	0	0	0	0
0	-1.30103	3.44871	NA	0	0	0	3	0	0	0	0	0	0	0	0	0	0	0	1	0	0	0	0	0	0	0	0
0	0.30103	4.60531	NA	0	0	0	3	0	0	0	0	0	0	0	0	0	0	0	1	0	0	0	1	0	0	0	1
0	-1.30103	4.38561	NA	0	0	1	3	0	0	0	0	0	0	0	0	0	0	0	1	0	0	0	0	0	0	0	0
0	-1.30103	3.95328	NA	0	0	0	3	0	0	0	0	0	0	0	0	0	0	0	1	0	0	0	0	0	0	0	0
0	1.61805	4.76042	NA	0	0	0	3	0	0	0	0	0	0	0	0	0	0	0	1	0	0	0	1	1	0	0	1
0	-1.30103	4.233	NA	0	0	0	4	0	0	0	0	0	0	0	0	0	0	0	1	0	0	0	0	1	0	0	0
0	0.278754	3.81491	NA	0	0	0	3	0	0	0	0	0	0	0	0	0	0	0	1	0	0	0	1	0	0	0	1
0	-1.30103	4.55991	NA	0	0	0	4	0	0	0	0	0	0	0	0	0	0	0	1	0	0	0	0	1	0	0	0
0	-1.30103	4.5832	NA	0	0	0	4	0	0	0	0	0	0	0	0	0	0	0	1	0	0	0	0	1	0	0	0
0	-1.30103	3.41664	NA	0	0	0	3	0	0	0	0	0	0	0	0	0	0	0	1	0	0	0	0	0	0	0	0
0	-1.30103	4.86451	NA	0	0	0	3	0	0	0	0	0	0	0	0	0	0	0	1	0	0	0	0	1	0	0	0
0	-1.30103	4.57978	NA	0	0	0	4	0	0	0	0	0	0	0	0	0	0	0	1	0	0	0	0	1	0	0	0
0	1.39445	4.60531	NA	0	0	1	3	0	0	0	0	0	0	0	0	0	0	0	1	0	0	0	1	0	0	0	1
0	-1.30103	3.98722	NA	0	0	0	4	0	0	0	0	0	0	0	0	0	0	0	1	0	0	0	0	1	0	0	0
1	-1.30103	3.64836	NA	0	0	0	4	0	0	0	0	0	0	0	0	0	0	0	1	0	0	0	0	0	0	1	0
0	-1.30103	3.58995	NA	0	0	0	4	0	0	0	0	0	0	0	0	0	0	0	1	0	0	0	0	1	0	0	0
0	0.447158	4.5955	NA	0	0	NA	3	0	0	0	0	0	0	0	0	0	0	0	1	0	0	0	1	0	0	0	1
0	0.113943	4.54654	NA	0	0	0	4	0	0	0	0	0	0	0	0	0	0	0	1	0	0	0	1	1	0	0	1
0	1.14301	4.50106	NA	0	0	0	4	0	0	0	0	0	0	0	0	0	0	0	1	0	0	0	1	1	0	0	1
0	-1.30103	3.98137	NA	0	0	0	4	0	0	0	0	0	0	0	0	0	0	0	1	0	0	0	0	0	0	0	0
1	-1.30103	4.71349	NA	0	0	1	5	0	0	0	0	0	0	0	0	0	0	0	1	0	0	0	0	0	0	1	0
0	-1.30103	4.47567	NA	0	0	0	4	0	0	0	0	0	0	0	0	0	0	0	1	0	0	0	0	1	0	0	0
0	-1.30103	4.21484	NA	0	0	0	4	0	0	0	0	0	0	0	0	0	0	0	1	0	0	0	0	1	0	0	0
0	-1	4.0607	NA	0	0	1	3	0	0	0	0	0	0	0	0	0	0	0	1	0	0	0	0	0	0	0	0
0	-1.30103	3.70757	NA	0	0	0	4	0	0	0	0	0	0	0	0	0	0	0	1	0	0	0	0	1	0	0	0
1	-1.30103	4.45939	NA	0	0	1	5	0	0	0	0	0	0	0	0	0	0	0	1	0	0	0	0	1	1	NA	0
1	-1	-0.69897	NA	0	0	0	0	0	0	0	0	0	0	0	0	0	0	0	1	0	0	0	0	0	0	1	0
1	-1.30103	3.64147	NA	0	0	0	4	0	0	0	0	0	0	0	0	0	0	0	1	0	0	0	0	1	1	NA	0
0	-1.30103	3.7574	NA	0	0	0	3	0	0	0	0	0	0	0	0	0	0	0	1	0	0	0	0	0	0	0	0
0	-1.30103	4.71684	NA	0	0	0	4	0	0	0	0	0	0	0	0	0	0	0	1	0	0	0	0	1	0	0	0
0	-1.30103	3.88309	NA	0	0	1	3	0	0	0	0	0	0	0	0	0	0	0	1	0	0	0	0	0	0	0	0
0	-1.30103	4.28556	NA	0	0	0	4	0	0	0	0	0	0	0	0	0	0	0	1	0	0	0	0	1	0	0	0
0	-1.30103	4.78533	NA	0	0	1	4	0	0	0	0	0	0	0	0	0	0	0	1	0	0	0	0	1	0	0	0
1	-1.30103	3.72428	NA	0	0	1	3	0	0	0	0	0	0	0	0	0	0	0	1	0	0	0	0	0	1	NA	0
0	-1.30103	3.35793	NA	0	0	0	2	0	0	0	0	0	0	0	0	0	0	0	1	0	0	0	1	0	0	0	1
0	0.230449	4.62839	NA	0	1	0	4	0	0	0	0	0	0	0	0	0	0	0	1	0	0	0	1	1	0	0	1
0	-0.39794	2.16732	NA	0	1	0	2	0	0	0	0	0	0	0	0	0	0	0	1	0	0	0	0	0	0	0	0
1	-1.30103	3.48714	NA	0	1	0	3	0	0	0	0	0	0	0	0	0	0	0	1	0	0	0	0	0	1	NA	0
0	-1.30103	4	NA	0	1	0	4	0	0	0	0	0	0	0	0	0	0	0	1	0	0	0	0	1	0	0	0
0	1.38739	0.445604	NA	0	1	0	0	0	0	0	0	0	0	0	0	0	0	0	1	0	0	0	1	0	0	0	0
0	-1.30103	3.65225	NA	0	1	1	3	0	0	0	0	0	0	0	0	0	0	0	1	0	0	0	0	0	0	0	0
0	1.4216	4.63949	NA	0	1	0	4	0	0	0	0	0	0	0	0	0	0	0	1	0	0	0	1	1	0	0	1
0	-1.30103	4.23805	NA	0	1	1	5	0	0	0	0	0	0	0	0	0	0	0	1	0	0	0	0	1	0	0	0
0	-1.30103	5.08279	NA	0	1	NA	4	0	0	0	0	0	0	0	0	0	0	0	1	0	0	0	0	1	0	0	0
0	-1.30103	4.08636	NA	0	1	0	4	0	0	0	0	0	0	0	0	0	0	0	1	0	0	0	0	1	0	0	0
0	-1.30103	4.47276	NA	0	1	0	4	0	0	0	0	0	0	0	0	0	0	0	1	0	0	0	0	1	0	0	0
0	-1.30103	4.68034	NA	0	1	0	4	0	0	0	0	0	0	0	0	0	0	0	1	0	0	0	0	1	0	0	0
0	-1.30103	4.2833	NA	0	1	0	4	0	0	0	0	0	0	0	0	0	0	0	1	0	0	0	0	1	0	0	0
0	-1.30103	4.67302	NA	0	1	0	4	0	0	0	0	0	0	0	0	0	0	0	1	0	0	0	0	1	0	0	0
0	-1.30103	4.83506	NA	0	1	0	4	0	0	0	0	0	0	0	0	0	0	0	1	0	0	0	0	1	0	0	0
0	-1.30103	4.09342	NA	0	1	0	4	0	0	0	0	0	0	0	0	0	0	0	1	0	0	0	0	1	0	0	0
0	-1.30103	4.29447	NA	0	1	0	5	0	0	0	0	0	0	0	0	0	0	0	1	0	0	0	0	1	0	0	0
0	-1.30103	4.51851	NA	0	1	0	4	0	0	0	0	0	0	0	0	0	0	0	1	0	0	0	0	1	0	0	0
0	0.968483	4.66276	NA	0	1	0	4	0	0	0	0	0	0	0	0	0	0	0	1	0	0	0	1	1	0	0	1
0	-1.30103	4.01284	NA	0	1	NA	4	0	0	0	0	0	0	0	0	0	0	0	1	0	0	0	0	1	0	0	0
0	1.83059	4.49831	NA	0	1	0	4	0	0	0	0	0	0	0	0	0	0	0	1	0	0	0	1	1	0	0	1
1	-0.69897	4.18469	NA	0	1	0	4	0	0	0	0	0	0	0	0	0	0	0	1	0	0	0	0	1	1	NA	0
0	0.991226	4.62014	NA	0	1	1	4	0	0	0	0	0	0	0	0	0	0	0	1	0	0	0	1	1	0	0	1
0	-1.30103	3.50651	NA	0	0	1	4	0	0	0	0	0	0	0	0	0	0	0	1	0	0	0	0	1	0	0	0
0	-1.30103	4.46982	NA	0	0	0	4	0	0	0	0	0	0	0	0	0	0	0	1	0	0	0	0	1	0	0	0
0	-1.30103	4.14922	NA	0	0	0	5	0	0	0	0	0	0	0	0	0	0	0	1	0	0	0	0	1	0	0	0
0	-1.30103	-0.69897	NA	0	0	0	0	0	0	0	0	0	0	0	0	0	0	0	1	0	0	0	0	0	0	0	0
0	-1.30103	3.73799	NA	0	0	1	3	0	0	0	0	0	0	0	0	0	0	0	1	0	0	0	0	0	0	0	0
0	-1.30103	4.37291	NA	0	0	0	4	0	0	0	0	0	0	0	0	0	0	0	1	0	0	0	0	1	0	0	0
0	-1.30103	4.37291	NA	0	0	0	4	0	0	0	0	0	0	0	0	0	0	0	1	0	0	0	0	1	0	0	0
0	-1.30103	4.24304	NA	0	0	0	3	0	0	0	0	0	0	0	0	0	0	0	1	0	0	0	0	0	0	0	0
0	0.113943	4.50106	NA	0	0	1	5	0	0	0	0	0	0	0	0	0	0	0	1	0	0	0	1	1	0	0	1
0	-1.30103	4.54033	NA	0	0	0	4	0	0	0	0	0	0	0	0	0	0	0	1	0	0	0	0	1	0	0	0
0	-1.30103	3.91381	NA	0	0	0	4	0	0	0	0	0	0	0	0	0	0	0	1	0	0	0	0	1	0	0	0
1	-1.30103	2.80686	NA	0	0	0	2	0	0	0	0	0	0	0	0	0	0	0	1	0	0	0	0	0	1	NA	0
0	1.11394	4.47422	NA	0	0	0	3	0	0	0	0	0	0	0	0	0	0	0	1	0	0	0	1	0	0	0	1
0	-1	4.37107	NA	0	0	1	4	0	0	0	0	0	0	0	0	0	0	0	1	0	0	0	0	1	0	0	0
0	-1.30103	4.7185	NA	0	0	0	4	0	0	0	0	0	0	0	0	0	0	0	1	0	0	0	0	1	0	0	0
0	-1.30103	4.19312	NA	0	0	1	5	0	0	0	0	0	0	0	0	0	0	0	1	0	0	0	0	1	0	0	0
0	2.01703	4.25285	NA	0	0	0	2	0	0	0	0	0	0	0	0	0	0	0	1	0	0	0	1	0	0	0	1
0	-1.30103	3.72099	NA	0	0	0	4	0	0	0	0	0	0	0	0	0	0	0	1	0	0	0	0	1	0	0	0
0	1.64933	1.20683	NA	0	0	0	0	0	0	0	0	0	0	0	0	0	0	0	1	0	0	0	1	0	0	0	0
0	-1	4.30535	NA	0	0	0	4	0	0	0	0	0	0	0	0	0	0	0	1	0	0	0	0	1	0	0	0
0	-1.30103	4.44716	NA	0	0	0	4	0	0	0	0	0	0	0	0	0	0	0	1	0	0	0	0	1	0	0	0
0	-1.30103	2.89209	NA	0	0	0	2	0	0	0	0	0	0	0	0	0	0	0	1	0	0	0	0	0	0	0	0
0	1.28103	-0.0604807	NA	0	0	0	0	0	0	0	0	0	0	0	0	0	0	0	1	0	0	0	1	0	0	0	0
0	-1.30103	4.02938	NA	0	0	1	3	0	0	0	0	0	0	0	0	0	0	0	1	0	0	0	0	0	0	0	0
0	1.89265	4.8055	NA	0	0	1	4	0	0	0	0	0	0	0	0	0	0	0	1	0	0	0	1	0	0	0	1
0	-1.30103	2.76193	NA	0	0	0	3	0	0	0	0	0	0	0	0	0	0	0	1	0	0	0	0	0	0	0	0
0	-1.30103	4.0086	NA	0	0	0	4	0	0	0	0	0	0	0	0	0	0	0	1	0	0	0	0	1	0	0	0
0	1.19312	4.52892	NA	0	0	0	3	0	0	0	0	0	0	0	0	0	0	0	1	0	0	0	1	0	0	0	1
0	-1.30103	4.55023	NA	0	0	1	4	0	0	0	0	0	0	0	0	0	0	0	1	0	0	0	0	1	0	0	0
0	-1.30103	4.92169	NA	0	0	0	5	0	0	0	0	0	0	0	0	0	0	0	1	0	0	0	0	1	0	0	0
0	-1.30103	4.53403	NA	0	0	1	4	0	0	0	0	0	0	0	0	0	0	0	1	0	0	0	0	1	0	0	0
0	-1.30103	4.56467	NA	0	0	0	4	0	0	0	0	0	0	0	0	0	0	0	1	0	0	0	0	1	0	0	0
0	1.27416	3.98318	NA	0	0	0	4	0	0	0	0	0	0	0	0	0	0	0	1	0	0	0	1	1	0	0	1
0	-1.30103	4.31597	NA	0	0	0	4	0	0	0	0	0	0	0	0	0	0	0	1	0	0	0	0	1	0	0	0
0	1.36736	4.52763	NA	0	0	0	3	0	0	0	0	0	0	0	0	0	0	0	1	0	0	0	1	0	0	0	1
0	0.886491	4.24055	NA	0	0	0	4	0	0	0	0	0	0	0	0	0	0	0	1	0	0	0	1	1	0	0	1
0	1.22272	4.99913	NA	0	0	1	4	0	0	0	0	0	0	0	0	0	0	0	1	0	0	0	1	1	0	0	1
0	-1.30103	3.2878	NA	0	0	0	3	0	0	0	0	0	0	0	0	0	0	0	1	0	0	0	0	0	0	0	0
0	-1.30103	2.65992	NA	0	0	0	2	0	0	0	0	0	0	0	0	0	0	0	1	0	0	0	0	0	0	0	0
0	0.939519	4.48996	NA	0	0	0	4	0	0	0	0	0	0	0	0	0	0	0	1	0	0	0	1	1	0	0	1
1	-1.30103	4.3075	NA	0	0	0	4	0	0	0	0	0	0	0	0	0	0	0	1	0	0	0	0	0	0	1	0
0	-1.30103	3.49415	NA	0	0	0	3	0	0	0	0	0	0	0	0	0	0	0	1	0	0	0	0	0	0	0	0
0	0.851258	4.68664	NA	0	0	0	2	0	0	0	0	0	0	0	0	0	0	0	1	0	0	0	1	0	0	0	1
0	1.39445	4.52892	NA	0	1	0	4	0	0	0	0	0	0	0	0	0	0	0	1	0	0	0	1	1	0	0	1
0	-1.30103	4.45939	NA	0	1	NA	4	0	0	0	0	0	0	0	0	0	0	0	1	0	0	0	0	0	0	0	0
0	0.322219	4.16435	NA	0	1	NA	3	0	0	0	0	0	0	0	0	0	0	0	1	0	0	0	1	0	0	0	1
0	-1.30103	4.75587	NA	0	1	1	5	0	0	0	0	0	0	0	0	0	0	0	1	0	0	0	0	1	0	0	0
0	-1	3.32428	NA	0	1	0	3	0	0	0	0	0	0	0	0	0	0	0	1	0	0	0	0	0	0	0	0
0	0.778151	5.04532	NA	0	1	0	4	0	0	0	0	0	0	0	0	0	0	0	1	0	0	0	1	1	0	0	1
0	0.544068	4.47712	NA	0	1	0	4	0	0	0	0	0	0	0	0	0	0	0	1	0	0	0	1	1	0	0	1
0	1.09342	3.51851	NA	0	1	0	2	0	0	0	0	0	0	0	0	0	0	0	1	0	0	0	1	0	0	0	1
0	0.322219	4.93095	NA	0	1	0	4	0	0	0	0	0	0	0	0	0	0	0	1	0	0	0	1	1	0	0	1
0	-1.30103	4.27646	NA	0	1	1	5	0	0	0	0	0	0	0	0	0	0	0	1	0	0	0	0	1	0	0	0
0	1.68034	5.13988	NA	0	1	0	5	0	0	0	0	0	0	0	0	0	0	0	1	0	0	0	1	1	0	0	1
0	-1.30103	3.77232	NA	0	1	0	3	0	0	0	0	0	0	0	0	0	0	0	1	0	0	0	0	0	0	0	0
0	-1.30103	3.87737	NA	0	1	1	4	0	0	0	0	0	0	0	0	0	0	0	1	0	0	0	0	0	0	0	0
0	1.01284	4.75205	NA	0	1	1	4	0	0	0	0	0	0	0	0	0	0	0	1	0	0	0	1	1	0	0	1
0	-1.30103	3.50786	NA	0	1	0	3	0	0	0	0	0	0	0	0	0	0	0	1	0	0	0	0	0	0	0	0
0	-1.30103	4.74115	NA	0	1	0	4	0	0	0	0	0	0	0	0	0	0	0	1	0	0	0	0	1	0	0	0
0	-1.30103	4.27184	NA	0	1	0	4	0	0	0	0	0	0	0	0	0	0	0	1	0	0	0	0	1	0	0	0
0	-1.30103	4.52892	NA	0	1	0	4	0	0	0	0	0	0	0	0	0	0	0	1	0	0	0	0	1	0	0	0
0	-1.30103	4.69197	NA	0	1	1	5	0	0	0	0	0	0	0	0	0	0	0	1	0	0	0	0	1	0	0	0
0	-1.30103	3.88195	NA	0	1	0	4	0	0	0	0	0	0	0	0	0	0	0	1	0	0	0	0	1	0	0	0
0	-1.30103	4.51188	NA	0	1	1	4	0	0	0	0	0	0	0	0	0	0	0	1	0	0	0	0	1	0	0	0
0	-1.30103	4.54407	NA	0	1	0	4	0	0	0	0	0	0	0	0	0	0	0	1	0	0	0	0	1	0	0	0
0	1.02119	5.17026	NA	0	1	0	3	0	0	0	0	0	0	0	0	0	0	0	1	0	0	0	1	0	0	0	1
0	-1.30103	4.45637	NA	0	1	0	4	0	0	0	0	0	0	0	0	0	0	0	1	0	0	0	0	1	0	0	0
0	0.939519	4.15836	NA	0	1	0	2	0	0	0	0	0	0	0	0	0	0	0	1	0	0	0	1	0	0	0	1
0	-1.30103	3.49276	NA	0	1	1	3	0	0	0	0	0	0	0	0	0	0	0	1	0	0	0	0	0	0	0	0
1	-1.30103	3.74429	NA	0	1	1	4	0	0	0	0	0	0	0	0	0	0	0	1	0	0	0	0	1	0	1	0
0	-1.30103	3.68931	NA	1	0	0	4	0	0	0	0	0	0	0	0	0	0	0	1	0	0	0	0	0	0	0	0
0	-1.30103	4.06446	NA	1	0	0	3	0	0	0	0	0	0	0	0	0	0	0	1	0	0	0	0	0	0	0	0
0	-1.30103	3.62428	NA	0	0	0	4	0	0	0	0	0	0	0	0	0	0	0	1	0	0	0	0	0	0	0	0
0	-1.30103	4.55388	NA	0	0	1	5	0	0	0	0	0	0	0	0	0	0	0	1	0	0	0	0	1	0	0	0
1	-1.30103	4.59988	NA	1	0	0	5	0	0	0	0	0	0	0	0	0	0	0	1	0	0	0	0	1	0	1	0
0	-1.30103	4.59329	NA	0	0	0	5	0	0	0	0	0	0	0	0	0	0	0	1	0	0	0	0	1	0	0	0
0	-1.30103	4.28556	NA	1	0	1	5	0	0	0	0	0	0	0	0	0	0	0	1	0	0	0	0	1	0	0	0
1	-1.30103	4.14301	NA	1	0	0	5	0	0	0	0	0	0	0	0	0	0	0	1	0	0	0	0	1	1	NA	0
0	-1.30103	4.38382	NA	0	0	1	5	0	0	0	0	0	0	0	0	0	0	0	1	0	0	0	0	1	0	0	0
0	-1.30103	4.24055	NA	0	0	0	4	0	0	0	0	0	0	0	0	0	0	0	1	0	0	0	0	1	0	0	0
0	-1.30103	4.29885	NA	1	0	1	5	0	0	0	0	0	0	0	0	0	0	0	1	0	0	0	0	1	0	0	0
0	-1.30103	4.61066	NA	1	0	0	5	0	0	0	0	0	0	0	0	0	0	0	1	0	0	0	0	1	0	0	0
0	-1.30103	4.0607	NA	0	0	0	4	0	0	0	0	0	0	0	0	0	0	0	1	0	0	0	0	1	0	0	0
0	-1.30103	4.45025	NA	0	0	1	5	0	0	0	0	0	0	0	0	0	0	0	1	0	0	0	0	1	0	0	0
1	-1.30103	4.46389	NA	0	0	1	4	0	0	0	0	0	0	0	0	0	0	0	1	0	0	0	0	1	1	NA	0
0	-1.30103	4.37658	NA	1	0	1	5	0	0	0	0	0	0	0	0	0	0	0	1	0	0	0	0	1	0	0	0
0	-1.30103	3.85248	NA	1	0	1	5	0	0	0	0	0	0	0	0	0	0	0	1	0	0	0	0	1	0	0	0
0	-1.30103	2.7356	NA	1	0	1	2	0	0	0	0	0	0	0	0	0	0	0	1	0	0	0	0	0	0	0	0
0	-1.30103	4.4456	NA	1	0	1	5	0	0	0	0	0	0	0	0	0	0	0	1	0	0	0	0	1	0	0	0
0	-1	4.87506	NA	1	0	0	5	0	0	0	0	0	0	0	0	0	0	0	1	0	0	0	0	1	0	0	0
0	-1.30103	2.97313	NA	0	0	0	2	0	0	0	0	0	0	0	0	0	0	0	1	0	0	0	0	0	0	0	0
0	-1.30103	3.89432	NA	1	0	1	5	0	0	0	0	0	0	0	0	0	0	0	1	0	0	0	0	1	0	0	0
0	-0.69897	4.57749	NA	0	0	1	5	0	0	0	0	0	0	0	0	0	0	0	1	0	0	0	0	1	0	0	0
0	-1.30103	4.16732	NA	0	0	1	5	0	0	0	0	0	0	0	0	0	0	0	1	0	0	0	0	1	0	0	0
0	-1.30103	4.09342	NA	0	0	1	5	0	0	0	0	0	0	0	0	0	0	0	1	0	0	0	0	1	0	0	0
0	-1.30103	4.67943	NA	0	0	0	5	0	0	0	0	0	0	0	0	0	0	0	1	0	0	0	0	1	0	0	0
0	-1.30103	4.65896	NA	1	0	1	5	0	0	0	0	0	0	0	0	0	0	0	1	0	0	0	0	1	0	0	0
0	-1.30103	4.84011	NA	0	0	1	5	0	0	0	0	0	0	0	0	0	0	0	1	0	0	0	0	1	0	0	0
0	-1.30103	4.52763	NA	0	0	0	5	0	0	0	0	0	0	0	0	0	0	0	1	0	0	0	0	1	0	0	0
0	-1.30103	3.7574	NA	1	0	0	4	0	0	0	0	0	0	0	0	0	0	0	1	0	0	0	0	0	0	0	0
0	-1.30103	4.18469	NA	0	0	0	4	0	0	0	0	0	0	0	0	0	0	0	1	0	0	0	0	1	0	0	0
0	-1.30103	4.43297	NA	0	0	0	5	0	0	0	0	0	0	0	0	0	0	0	1	0	0	0	0	1	0	0	0
0	-1.30103	3.86451	NA	0	0	1	4	0	0	0	0	0	0	0	0	0	0	0	1	0	0	0	0	1	0	0	0
0	-1.30103	4.37291	NA	1	0	1	4	0	0	0	0	0	0	0	0	0	0	0	1	0	0	0	0	0	0	0	0
0	-1.30103	4.35603	NA	0	0	0	5	0	0	0	0	0	0	0	0	0	0	0	1	0	0	0	0	1	0	0	0
0	-1.30103	4.17026	NA	0	0	0	4	0	0	0	0	0	0	0	0	0	0	0	1	0	0	0	0	0	0	0	0
0	0.851258	4.89042	NA	0	0	0	5	0	0	0	0	0	0	0	0	0	0	0	1	0	0	0	1	1	0	0	1
0	-1.30103	4.50515	NA	1	0	0	5	0	0	0	0	0	0	0	0	0	0	0	1	0	0	0	0	1	0	0	0
0	-1.30103	4.36549	NA	1	0	0	5	0	0	0	0	0	0	0	0	0	0	0	1	0	0	0	0	1	0	0	0
1	-1.30103	3.70501	NA	0	0	0	4	0	0	0	0	0	0	0	0	0	0	0	1	0	0	0	0	0	0	1	0
0	-1.30103	4.69984	NA	0	0	0	5	0	0	0	0	0	0	0	0	0	0	0	1	0	0	0	0	1	0	0	0
0	1.18469	4.53403	NA	0	0	0	3	0	0	0	0	0	0	0	0	0	0	0	1	0	0	0	1	1	0	0	1
0	-1.30103	3.48572	NA	1	0	1	4	0	0	0	0	0	0	0	0	0	0	0	1	0	0	0	0	0	0	0	0
1	-1.30103	3.58995	NA	1	0	0	3	0	0	0	0	0	0	0	0	0	0	0	1	0	0	0	0	0	1	NA	0
0	-1.30103	4.55267	NA	0	0	0	4	0	0	0	0	0	0	0	0	0	0	0	1	0	0	0	0	1	0	0	0
0	-1.30103	4.20952	NA	0	0	0	5	0	0	0	0	0	0	0	0	0	0	0	1	0	0	0	0	1	0	0	0
1	-1.30103	4.59218	NA	0	0	1	5	0	0	0	0	0	0	0	0	0	0	0	1	0	0	0	0	1	1	NA	0
0	-1	4.63849	NA	0	0	0	5	0	0	0	0	0	0	0	0	0	0	0	1	0	0	0	0	1	0	0	0
0	1.49831	4.26245	NA	0	0	0	3	0	0	0	0	0	0	0	0	0	0	0	1	0	0	0	1	0	0	0	1
0	-1.30103	4.36361	NA	0	0	0	4	0	0	0	0	0	0	0	0	0	0	0	1	0	0	0	0	1	0	0	0
0	-1.30103	4.07555	NA	0	1	0	5	0	0	0	0	0	0	0	0	0	0	0	1	0	0	0	0	1	0	0	0
0	-1.30103	4.3927	NA	0	1	0	5	0	0	0	0	0	0	0	0	0	0	0	1	0	0	0	0	1	0	0	0
0	-1.30103	3.97818	NA	0	1	1	5	0	0	0	0	0	0	0	0	0	0	0	1	0	0	0	0	1	0	0	0
0	-1.30103	3.67669	NA	1	1	1	5	0	0	0	0	0	0	0	0	0	0	0	1	0	0	0	0	1	0	0	0
0	-1.30103	4.03342	NA	1	1	0	4	0	0	0	0	0	0	0	0	0	0	0	1	0	0	0	0	0	0	0	0
0	-1.30103	4.46389	NA	1	1	1	5	0	0	0	0	0	0	0	0	0	0	0	1	0	0	0	0	1	0	0	0
0	-1.30103	4.80618	NA	1	1	0	5	0	0	0	0	0	0	0	0	0	0	0	1	0	0	0	0	1	0	0	0
0	-1.30103	4.19866	NA	1	1	0	5	0	0	0	0	0	0	0	0	0	0	0	1	0	0	0	0	1	0	0	0
0	-1.30103	4.55388	NA	0	1	NA	5	0	0	0	0	0	0	0	0	0	0	0	1	0	0	0	0	1	0	0	0
0	1.74351	5.7185	NA	1	1	0	5	0	0	0	0	0	0	0	0	0	0	0	1	0	0	0	1	1	0	0	1
0	-1.30103	4.81224	NA	0	1	0	5	0	0	0	0	0	0	0	0	0	0	0	1	0	0	0	0	1	0	0	0
0	-1.30103	4.62941	NA	0	1	1	5	0	0	0	0	0	0	0	0	0	0	0	1	0	0	0	1	1	0	0	1
0	-1.30103	4.31806	NA	0	1	1	5	0	0	0	0	0	0	0	0	0	0	0	1	0	0	0	0	1	0	0	0
0	-1.30103	4.36361	NA	1	1	1	5	0	0	0	0	0	0	0	0	0	0	0	1	0	0	0	0	1	0	0	0
0	-1.30103	4.34635	NA	1	1	0	4	0	0	0	0	0	0	0	0	0	0	0	1	0	0	0	0	1	0	0	0
0	-1.30103	4.67117	NA	0	1	1	5	0	0	0	0	0	0	0	0	0	0	0	1	0	0	0	0	1	0	0	0
0	-1.30103	4.22531	NA	1	1	1	5	0	0	0	0	0	0	0	0	0	0	0	1	0	0	0	0	1	0	0	0
0	-1.30103	3.07188	NA	0	1	1	5	0	0	0	0	0	0	0	0	0	0	0	1	0	0	0	0	1	0	0	0
0	-1.30103	4.65225	NA	1	1	0	5	0	0	0	0	0	0	0	0	0	0	0	1	0	0	0	0	1	0	0	0
0	-1.30103	3.88309	NA	1	1	1	4	0	0	0	0	0	0	0	0	0	0	0	1	0	0	0	0	0	0	0	0
0	-1.30103	4.30963	NA	1	1	1	5	0	0	0	0	0	0	0	0	0	0	0	1	0	0	0	0	1	0	0	0
0	-1.30103	4.50786	NA	1	1	0	5	0	0	0	0	0	0	0	0	0	0	0	1	0	0	0	0	1	0	0	0
0	-1.30103	4.62941	NA	0	1	0	5	0	0	0	0	0	0	0	0	0	0	0	1	0	0	0	0	1	0	0	0
0	-1.30103	4.15836	NA	0	1	1	5	0	0	0	0	0	0	0	0	0	0	0	1	0	0	0	0	1	0	0	0
0	-1.30103	4.29885	NA	1	1	0	5	0	0	0	0	0	0	0	0	0	0	0	1	0	0	0	0	1	0	0	0
0	-1.30103	4.56585	NA	0	1	1	5	0	0	0	0	0	0	0	0	0	0	0	1	0	0	0	0	1	0	0	0
0	0.886491	4.49276	NA	0	1	1	5	0	0	0	0	0	0	0	0	0	0	0	1	0	0	0	1	1	0	0	1
0	-1.30103	4.35411	NA	0	1	1	5	0	0	0	0	0	0	0	0	0	0	0	1	0	0	0	0	1	0	0	0
0	-1.30103	3.96614	NA	1	1	1	5	0	0	0	0	0	0	0	0	0	0	0	1	0	0	0	0	0	0	0	0
0	-1.30103	4.17319	NA	1	1	0	5	0	0	0	0	0	0	0	0	0	0	0	1	0	0	0	0	1	0	0	0
0	-1	4.63144	NA	1	1	0	5	0	0	0	0	0	0	0	0	0	0	0	1	0	0	0	0	1	0	0	0
0	-1.30103	4.19866	NA	0	1	0	4	0	0	0	0	0	0	0	0	0	0	0	1	0	0	0	0	0	0	0	0
0	-1.30103	4.60853	NA	0	1	0	5	0	0	0	0	0	0	0	0	0	0	0	1	0	0	0	0	1	0	0	0
0	-1.30103	4.47422	NA	1	0	1	5	0	0	0	0	0	0	0	0	0	0	0	1	0	0	0	0	1	0	0	0
0	-1.30103	4.83696	NA	1	0	0	5	0	0	0	0	0	0	0	0	0	0	0	1	0	0	0	0	1	0	0	0
1	-1.30103	4.46687	NA	1	0	1	5	0	0	0	0	0	0	0	0	0	0	0	1	0	0	0	0	1	0	1	0
0	-1.30103	3.44871	NA	1	0	0	3	0	0	0	0	0	0	0	0	0	0	0	1	0	0	0	0	0	0	0	0
0	1.50515	4.71933	NA	1	0	1	5	0	0	0	0	0	0	0	0	0	0	0	1	0	0	0	1	1	0	0	1
0	-1.30103	4.6149	NA	1	0	1	5	0	0	0	0	0	0	0	0	0	0	0	1	0	0	0	0	1	0	0	0
0	-1.30103	4.74194	NA	1	0	0	5	0	0	0	0	0	0	0	0	0	0	0	1	0	0	0	0	1	0	0	0
0	-1.30103	4.49276	NA	1	0	NA	5	0	0	0	0	0	0	0	0	0	0	0	1	0	0	0	0	1	0	0	0
0	1.11394	4.61172	NA	1	0	1	5	0	0	0	0	0	0	0	0	0	0	0	1	0	0	0	1	1	0	0	1
0	-1.30103	4.49136	NA	1	0	0	5	0	0	0	0	0	0	0	0	0	0	0	1	0	0	0	0	1	0	0	0
0	-1.30103	4.23045	NA	1	0	0	5	0	0	0	0	0	0	0	0	0	0	0	1	0	0	0	0	1	0	0	0
0	-1.30103	3.79309	NA	1	0	0	5	0	0	0	0	0	0	0	0	0	0	0	1	0	0	0	0	1	0	0	0
0	-1.30103	4.38021	NA	1	0	0	5	0	0	0	0	0	0	0	0	0	0	0	1	0	0	0	0	1	0	0	0
0	-1.30103	4.00432	NA	1	0	0	5	0	0	0	0	0	0	0	0	0	0	0	1	0	0	0	0	1	0	0	0
0	-1.30103	4.65225	NA	1	0	0	5	0	0	0	0	0	0	0	0	0	0	0	1	0	0	0	0	1	0	0	0
0	-1.30103	4.65128	NA	1	0	0	5	0	0	0	0	0	0	0	0	0	0	0	1	0	0	0	0	1	0	0	0
0	-1.30103	4.62634	NA	1	0	0	5	0	0	0	0	0	0	0	0	0	0	0	1	0	0	0	0	1	0	0	0
0	-1.30103	3.74974	NA	1	0	1	5	0	0	0	0	0	0	0	0	0	0	0	1	0	0	0	0	1	0	0	0
0	-1.30103	4.63043	NA	1	0	0	5	0	0	0	0	0	0	0	0	0	0	0	1	0	0	0	0	1	0	0	0
1	-1.30103	4.36922	NA	1	0	0	4	0	0	0	0	0	0	0	0	0	0	0	1	0	0	0	0	1	1	NA	0
0	-1.30103	4.57054	NA	1	0	1	5	0	0	0	0	0	0	0	0	0	0	0	1	0	0	0	0	1	0	0	0
0	-1.30103	4.15229	NA	1	0	0	5	0	0	0	0	0	0	0	0	0	0	0	1	0	0	0	0	1	0	0	0
1	-1.30103	4.18184	NA	1	0	1	5	0	0	0	0	0	0	0	0	0	0	0	1	0	0	0	0	1	0	1	0
0	-1.30103	5.0569	NA	1	0	1	5	0	0	0	0	0	0	0	0	0	0	0	1	0	0	0	0	0	0	0	0
0	-1.30103	4.20683	NA	1	0	1	5	0	0	0	0	0	0	0	0	0	0	0	1	0	0	0	0	1	0	0	0
0	-1.30103	4.57978	NA	1	0	NA	5	0	0	0	0	0	0	0	0	0	0	0	1	0	0	0	0	1	0	0	0
0	-1.30103	4.69984	NA	1	0	0	5	0	0	0	0	0	0	0	0	0	0	0	1	0	0	0	0	1	0	0	0
0	-1.30103	4.51322	NA	1	1	1	5	0	0	0	0	0	0	0	0	0	0	0	1	0	0	0	0	1	0	0	0
0	-1.30103	3.91908	NA	1	1	0	5	0	0	0	0	0	0	0	0	0	0	0	1	0	0	0	0	1	0	0	0
0	-1.30103	4.3483	NA	1	1	1	5	0	0	0	0	0	0	0	0	0	0	0	1	0	0	0	0	1	0	0	0
0	-1.30103	3.70586	NA	1	1	1	5	0	0	0	0	0	0	0	0	0	0	0	1	0	0	0	0	1	0	0	0
1	-1.30103	4.65514	NA	1	1	1	5	0	0	0	0	0	0	0	0	0	0	0	1	0	0	0	0	1	0	1	0
0	-0.69897	4.10721	NA	1	1	0	4	0	0	0	0	0	0	0	0	0	0	0	1	0	0	0	0	1	0	0	0
0	-1.30103	4.60638	NA	1	1	0	5	0	0	0	0	0	0	0	0	0	0	0	1	0	0	0	0	1	0	0	0
0	-1.30103	4.25768	NA	1	1	1	5	0	0	0	0	0	0	0	0	0	0	0	1	0	0	0	0	1	0	0	0
0	-1.30103	3.9248	NA	1	1	1	5	0	0	0	0	0	0	0	0	0	0	0	1	0	0	0	0	1	0	0	0
0	-1.30103	4.67117	NA	1	1	1	5	0	0	0	0	0	0	0	0	0	0	0	1	0	0	0	0	1	0	0	0
0	-1.30103	4.23553	NA	1	1	1	5	0	0	0	0	0	0	0	0	0	0	0	1	0	0	0	0	1	0	0	0
0	-1.30103	4.65992	NA	1	1	1	5	0	0	0	0	0	0	0	0	0	0	0	1	0	0	0	0	1	0	0	0
0	-1.30103	4.39445	NA	1	1	0	5	0	0	0	0	0	0	0	0	0	0	0	1	0	0	0	0	1	0	0	0
0	-1.30103	4.08636	NA	1	1	1	5	0	0	0	0	0	0	0	0	0	0	0	1	0	0	0	0	1	0	0	0
0	-1.30103	4.37107	NA	1	1	1	5	0	0	0	0	0	0	0	0	0	0	0	1	0	0	0	0	1	0	0	0
0	1	4.80277	NA	1	1	1	5	0	0	0	0	0	0	0	0	0	0	0	1	0	0	0	1	1	0	0	1
0	0.146128	4.38739	NA	1	1	1	5	0	0	0	0	0	0	0	0	0	0	0	1	0	0	0	1	1	0	0	1
0	-1.30103	4.74586	NA	1	1	0	5	0	0	0	0	0	0	0	0	0	0	0	1	0	0	0	0	1	0	0	0
0	-1.30103	4.04532	NA	1	1	1	5	0	0	0	0	0	0	0	0	0	0	0	1	0	0	0	0	1	0	0	0
0	-1.30103	4.65514	NA	1	1	1	5	0	0	0	0	0	0	0	0	0	0	0	1	0	0	0	0	1	0	0	0
0	-1.30103	4.59439	NA	1	1	1	5	0	0	0	0	0	0	0	0	0	0	0	1	0	0	0	0	1	0	0	0
0	0.30103	4.39445	NA	1	1	0	5	0	0	0	0	0	0	0	0	0	0	0	1	0	0	0	1	1	0	0	1
0	-1.30103	4.50786	NA	1	0	1	5	0	0	0	0	0	0	0	0	0	0	0	1	0	0	0	0	1	0	0	0
0	-1.30103	3.74036	NA	1	0	1	5	0	0	0	0	0	0	0	0	0	0	0	1	0	0	0	0	1	0	0	0
0	-1.30103	4.96047	NA	1	0	0	5	0	0	0	0	0	0	0	0	0	0	0	1	0	0	0	0	1	0	0	0
0	-1.30103	4.08991	NA	1	0	0	5	0	0	0	0	0	0	0	0	0	0	0	1	0	0	0	0	1	0	0	0
0	-1.30103	4.04922	NA	1	0	1	5	0	0	0	0	0	0	0	0	0	0	0	1	0	0	0	0	1	0	0	0
0	-1.30103	4.2014	NA	1	0	0	5	0	0	0	0	0	0	0	0	0	0	0	1	0	0	0	0	1	0	0	0
0	-1.30103	4.06446	NA	1	1	0	5	0	0	0	0	0	0	0	0	0	0	0	1	0	0	0	0	0	0	0	0
0	-1.30103	4.17898	NA	1	1	1	5	0	0	0	0	0	0	0	0	0	0	0	1	0	0	0	0	1	0	0	0
0	-1.30103	3.76418	NA	1	1	1	5	0	0	0	0	0	0	0	0	0	0	0	1	0	0	0	0	1	0	0	0
0	-1.30103	4.6561	NA	1	1	1	5	0	0	0	0	0	0	0	0	0	0	0	1	0	0	0	0	1	0	0	0
0	-1.30103	3.4456	NA	1	1	1	5	0	0	0	0	0	0	0	0	0	0	0	1	0	0	0	0	1	0	0	0
0	-1.30103	4.79309	NA	1	1	1	5	0	0	0	0	0	0	0	0	0	0	0	1	0	0	0	0	1	0	0	0
0	-1.30103	4.0607	NA	1	1	1	5	0	0	0	0	0	0	0	0	0	0	1	0	0	0	0	0	1	0	0	0
0	-1	4.97681	NA	1	0	1	5	0	0	0	0	0	0	0	0	0	0	1	0	0	0	0	0	1	0	0	0
0	-1.30103	4.98227	NA	1	0	1	5	0	0	0	0	0	0	0	0	0	0	1	0	0	0	0	0	0	0	0	0
0	-1.30103	5.10037	NA	1	1	0	5	0	0	0	0	0	0	0	0	0	0	1	0	0	0	0	0	1	0	0	0
0	-1.30103	4.24797	NA	0	0	0	4	0	0	0	0	0	0	0	0	0	0	1	0	0	0	0	0	1	0	0	0
0	1.23045	3.80754	NA	0	0	1	3	0	0	0	0	0	0	0	0	0	0	1	0	0	0	0	1	0	0	0	1
0	-1.30103	4.17609	NA	0	1	0	4	0	0	0	0	0	0	0	0	0	0	1	0	0	0	0	0	1	0	0	0
0	-1.30103	3.93349	NA	0	NA	0	3	0	0	0	0	0	0	0	0	0	0	1	0	0	0	0	0	0	0	0	0
0	0.892095	4.80072	NA	0	1	0	4	0	0	0	0	0	0	0	0	0	0	1	0	0	0	0	1	1	0	0	1
0	-1.30103	3.27184	NA	0	0	0	3	0	0	0	0	0	0	0	0	0	0	1	0	0	0	0	0	0	0	0	0
0	-0.154902	3.80618	NA	0	0	0	4	0	0	0	0	0	0	0	0	0	0	1	0	0	0	0	0	1	0	0	0
0	-1.30103	3.70586	NA	0	1	0	5	0	0	0	0	0	0	0	0	0	0	1	0	0	0	0	0	1	0	0	0
0	-1.30103	4.27875	NA	0	1	0	4	0	0	0	0	0	0	0	0	0	0	1	0	0	0	0	0	1	0	0	0
0	-1.30103	3.87216	NA	1	1	1	3	0	0	0	0	0	0	0	0	0	0	1	0	0	0	0	0	0	0	0	0
0	-1.30103	4.52634	NA	1	0	0	5	0	0	0	0	0	0	0	0	0	0	1	0	0	0	0	0	1	0	0	0
0	-1.30103	1.95761	NA	0	0	0	2	0	0	0	0	0	0	0	0	0	0	1	0	0	0	0	0	0	0	0	0
0	-1.30103	4.20952	NA	0	0	0	5	0	0	0	0	0	0	0	0	0	0	1	0	0	0	0	0	1	0	0	0
0	-1.30103	4.62634	NA	1	0	0	5	0	0	0	0	0	0	0	0	0	0	1	0	0	0	0	0	1	0	0	0
0	1.53782	4.7185	NA	1	1	0	5	0	0	0	0	0	0	0	0	0	0	1	0	0	0	0	1	1	0	0	1
0	-1.30103	4.5955	NA	0	0	1	4	0	0	0	0	0	0	0	0	0	0	1	0	0	0	0	0	1	0	0	0
0	1.64933	4.88366	NA	1	0	0	5	0	0	0	0	0	0	0	0	0	0	1	0	0	0	0	1	1	0	0	1
0	-1.30103	3.74896	NA	0	0	1	3	0	0	0	0	0	0	0	0	0	0	1	0	0	0	0	0	0	0	0	0
1	-1	5.11727	NA	0	0	0	2	0	0	0	0	0	0	0	0	0	0	1	0	0	0	0	0	0	0	1	0
0	0.20412	3.82866	NA	0	0	0	4	0	0	0	0	0	0	0	0	0	0	1	0	0	0	0	1	1	0	0	1
1	-1.30103	4.04532	NA	0	0	0	3	0	0	0	0	0	0	0	0	0	0	1	0	0	0	0	0	0	1	NA	0
0	-1.30103	4.58092	NA	0	0	1	5	0	0	0	0	0	0	0	0	0	0	1	0	0	0	0	0	1	0	0	0
0	0.568202	4.20412	NA	0	0	0	3	0	0	0	0	0	0	0	0	0	0	1	0	0	0	0	1	0	0	0	1
0	-1.30103	4.77743	NA	0	1	1	5	0	0	0	0	0	0	0	0	0	0	1	0	0	0	0	0	1	0	0	0
0	-1.30103	4.56229	NA	0	1	0	4	0	0	0	0	0	0	0	0	0	0	1	0	0	0	0	0	1	0	0	0
0	0.963788	4.02119	NA	0	0	NA	4	0	0	0	0	0	0	0	0	0	0	1	0	0	0	0	1	0	0	0	1
0	-1.30103	4.5977	NA	0	0	1	4	0	0	0	0	0	0	0	0	0	0	1	0	0	0	0	0	1	0	0	0
0	0.812913	4.27646	NA	0	0	1	3	0	0	0	0	0	0	0	0	0	0	1	0	0	0	0	1	0	0	0	1
0	-1.30103	4.47712	NA	0	0	0	5	0	0	0	0	0	0	0	0	0	0	1	0	0	0	0	0	1	0	0	0
0	1.5611	3.28556	NA	0	0	0	3	0	0	0	0	0	0	0	0	0	0	1	0	0	0	0	1	0	0	0	1
0	1.12385	4.56703	NA	0	0	0	4	0	0	0	0	0	0	0	0	0	0	1	0	0	0	0	1	0	0	0	1
0	-1.30103	3.92634	NA	0	0	0	3	0	0	0	0	0	0	0	0	0	0	1	0	0	0	0	0	0	0	0	0
0	0.431364	4.44404	NA	0	0	0	2	0	0	0	0	0	0	0	0	0	0	1	0	0	0	0	1	0	0	0	1
0	-1.30103	4.72346	NA	0	0	0	4	0	0	0	0	0	0	0	0	0	0	1	0	0	0	0	0	1	0	0	0
1	-0.221849	4.48855	NA	0	0	0	4	0	0	0	0	0	0	0	0	0	0	1	0	0	0	0	0	1	0	1	0
0	0.812913	0.294466	NA	0	0	0	0	0	0	0	0	0	0	0	0	0	0	1	0	0	0	0	1	0	0	0	0
0	-1.30103	3.97359	NA	1	0	1	5	0	0	0	0	0	0	0	0	0	0	1	0	0	0	0	0	1	0	0	0
0	-1.30103	3.82151	NA	0	1	0	5	0	0	0	0	0	0	0	0	0	0	1	0	0	0	0	0	1	0	0	0
0	-1.30103	3.83187	NA	0	0	NA	4	0	0	0	0	0	0	0	0	0	0	1	0	0	0	0	0	1	0	0	0
0	1.54407	0.586587	NA	0	0	0	0	0	0	0	0	0	0	0	0	0	0	1	0	0	0	0	1	0	0	0	0
0	1.5563	4.59879	NA	0	0	1	4	0	0	0	0	0	0	0	0	0	0	1	0	0	0	0	1	1	0	0	1
1	-1.30103	4.33244	NA	0	1	NA	4	0	0	0	0	0	0	0	0	0	0	1	0	0	0	0	0	1	1	NA	0
0	-1.30103	4.77305	NA	1	0	0	5	0	0	0	0	0	0	0	0	0	0	1	0	0	0	0	0	1	0	0	0
0	0.414973	4.57519	NA	0	0	0	4	0	0	0	0	0	0	0	0	0	0	1	0	0	0	0	1	1	0	0	1
1	-1.30103	4.86153	NA	0	0	1	2	0	0	0	0	0	0	0	0	0	0	1	0	0	0	0	0	0	0	1	0
0	-1.30103	4.30963	NA	1	1	1	5	0	0	0	0	0	0	0	0	0	0	1	0	0	0	0	0	1	0	0	0
0	-1.30103	4.67117	NA	1	0	0	5	0	0	0	0	0	0	0	0	0	0	1	0	0	0	0	0	1	0	0	0
0	-1.30103	3.67025	NA	0	0	0	3	0	0	0	0	0	0	0	0	0	0	1	0	0	0	0	0	0	0	0	0
0	-1.30103	4.67761	NA	1	0	1	5	0	0	0	0	0	0	0	0	0	0	1	0	0	0	0	0	1	0	0	0
0	-0.39794	3.43136	NA	0	0	0	3	0	0	0	0	0	0	0	0	0	0	1	0	0	0	0	0	0	0	0	0
0	1.549	4.07188	NA	0	0	0	2	0	0	0	0	0	0	0	0	0	0	1	0	0	0	0	1	0	0	0	1
0	-1.30103	3.50243	NA	0	1	0	3	0	0	0	0	0	0	0	0	0	0	1	0	0	0	0	0	0	0	0	0
0	-1.30103	5.07188	NA	0	0	1	5	0	0	0	0	0	0	0	0	0	0	1	0	0	0	0	0	1	0	0	0
0	-1.30103	3.37475	NA	0	0	0	3	0	0	0	0	0	0	0	0	0	0	1	0	0	0	0	0	0	0	0	0
1	-1.30103	4.04922	NA	0	0	1	4	0	0	0	0	0	0	0	0	0	0	1	0	0	0	0	0	1	1	NA	0
0	-1.30103	4.12057	NA	1	0	0	4	0	0	0	0	0	0	0	0	0	0	1	0	0	0	0	0	1	0	0	0
[truncated: 2,497 more rows]

## Sheet: variable list
Name	Description
new_infection	Occurrence of a new infection during the observation period, including both symptomatic and asymptomatic infections.
anti_n	Anti-N antibody level (Log10 COI).
anti_s	Anti-S antibody titer (Log10 BAU/mL).
NT_BA5	Neutralizing antibody titer (Log10).
aged	Indicator for being 65 years or older.
male_sex	Indicator for male sex.
comorbidity	Presence of comorbidity.
vaccination_count	Number of vaccine doses received.
sitea1	Whether a blood draw occurred at collection site a1.
sitea2	Whether a blood draw occurred at collection site a2.
sitea3	Whether a blood draw occurred at collection site a3.
sitem1	Whether a blood draw occurred at collection site m1.
sitem2	Whether a blood draw occurred at collection site m2.
sitem3	Whether a blood draw occurred at collection site m3.
siteo1	Whether a blood draw occurred at collection site o1.
siteo2	Whether a blood draw occurred at collection site o2.
siteo3	Whether a blood draw occurred at collection site o3.
sitet1	Whether a blood draw occurred at collection site t1.
sitet2	Whether a blood draw occurred at collection site t2.
sitet3	Whether a blood draw occurred at collection site t3.
sitef1	Whether a blood draw occurred at collection site f1.
sitef2	Whether a blood draw occurred at collection site f2.
sitef3	Whether a blood draw occurred at collection site f3.
prior_infect	History of prior infection.
bivalent	History of receiving the Omicron-adapted bivalent vaccine.
symptomaic	Occurrence of symptomatic infection during the observation period.
asymptomatic	Occurrence of asymptomatic infection during the observation period (NA for symptomatic cases).
hybrid	Indicator of hybrid immunity (presence of both vaccination and infection history).
