# Supplementary material for: Serum anti-nucleocapsid antibody correlates of protection from SARS-CoV-2 re-infection regardless of symptoms or immune history
Source: Commun Med (Lond). 2025 May 15;5:172. doi: 10.1038/s43856-025-00894-8 (PMC12081900; doi:10.1038/s43856-025-00894-8)
Supplement: Supplementary file 7 — Supplementary Data 4 [file 43856_2025_894_MOESM7_ESM.csv]

new_infection	anti_n	anti_s	anti_n_Feb2023	anti_s_Feb2023	NT_Anc	NT_Anc_Feb2023	NT_BA5	NT_BA5_Feb2023	hybrid
Newly infected	1.56937391	4.51054501	2.264817823	4.491361694	3.558754963	3.408239965	2.956694972	2.806179974	1
Newly infected	0.832508913	4.875061263	1.716837723	5.071882007	3.257724967	3.408239965	2.053604985	2.505149978	1
Newly infected	0.255272505	4.583198774	2.245512668	4.514547753	2.956694972	2.956694972	2.053604985	2.204119983	1
Newly infected	1.056904851	4.936010796	1.710117365	4.889301703	4.010299957	4.010299957	2.655664976	3.257724967	1
Newly infected	0.301029996	4.655138435	1.802773725	4.501059262	2.956694972	3.10720997	2.505149978	2.806179974	1
Newly infected	0	4.875639937	0.84509804	4.960946196	3.709269961	3.10720997	2.655664976	3.257724967	1
Newly infected	0.278753601	4.669316881	1.008600172	4.267171728	3.257724967	3.10720997	2.505149978	2.655664976	1
Newly infected	-0.045757491	4.283301229	2.170261715	4.587710965	3.10720997	3.408239965	2.35463498	3.257724967	1
Newly infected	0.255272505	4.924795996	1.531478917	4.558708571	3.709269961	3.10720997	2.655664976	2.35463498	1
Newly infected	0.531478917	4.276461804	1.993876915	4.26245109	3.257724967	3.10720997	2.204119983	2.956694972	1
Newly infected	0.77815125	4.737987326	2.206825876	4.741151599	3.408239965	3.257724967	2.35463498	2.806179974	1
Newly infected	0.414973348	4.130333768	1.978180517	4.477121255	2.956694972	3.257724967	2.053604985	3.10720997	1
Newly infected	1.056904851	4.367355921	2.294466226	4.741939078	3.10720997	3.408239965	1.752574989	3.10720997	1
Newly infected	0.477121255	4.812244697	1.389166084	4.975891136	3.10720997	3.558754963	2.655664976	3.10720997	1
Newly infected	0.662757832	4.610660163	2.283301229	4.621176282	3.859784959	3.558754963	2.505149978	2.806179974	1
Newly infected	0.707570176	4.447158031	2.252853031	4.382017043	3.10720997	2.956694972	1.903089987	2.053604985	1
Newly infected	0.591064607	4.698970004	1.44870632	4.756636108	3.257724967	3.408239965	2.204119983	2.806179974	1
Newly infected	0.62324929	4.307496038	0.62324929	4.071882007	2.956694972	2.655664976	2.053604985	1.903089987	1
Newly infected	0	4.546542663	1.31386722	4.805500858	3.709269961	3.709269961	2.35463498	3.10720997	1
Newly infected	1.120573931	4.612783857	2.344392274	4.53529412	3.10720997	2.806179974	2.204119983	2.505149978	1
Newly infected	-1.301029996	2.785329835	1.06069784	4.374748346	1.150514998	3.10720997	0.397940009	2.505149978	0
Newly infected	-1.301029996	4.173186268	1.303196057	4.67669361	2.655664976	3.408239965	1.451544993	2.655664976	0
Newly infected	-1.301029996	3.240549248	1.727541257	4.320146286	1.602059991	3.257724967	0.849485002	2.505149978	0
Newly infected	-1.301029996	4.209515015	1.523746467	4.532754379	2.655664976	3.10720997	1.301029996	2.505149978	0
Newly infected	-1.301029996	4.079181246	0.491361694	4.139879086	2.956694972	2.505149978	1.451544993	1.903089987	0
Newly infected	-1.301029996	3.53529412	1.921166051	4.943988875	1.752574989	3.257724967	0.698970004	2.956694972	0
Newly infected	-1.301029996	4.238046103	2.133538908	4.699837726	2.505149978	3.558754963	1.752574989	2.956694972	0
Newly infected	-0.522878745	3.803457116	1.902002891	4.269512944	2.655664976	2.956694972	1.451544993	1.903089987	0
Newly infected	-1.301029996	-0.698970004	2.093421685	2.495544338	0.397940009	0.397940009	0.397940009	2.35463498	0
Newly infected	-1.301029996	4.220108088	1.170261715	4.587710965	2.505149978	3.257724967	1.451544993	2.806179974	0
Newly infected	-1.301029996	3.86569606	1.45484486	5.294466226	2.505149978	4.010299957	1	3.859784959	0
Newly infected	-1.301029996	4.396199347	1.588831726	5.100370545	2.956694972	3.558754963	1.752574989	3.10720997	0
Newly infected	-1.301029996	4.184691431	1.56937391	4.507855872	2.806179974	3.10720997	1.752574989	2.505149978	0
Newly infected	-1.301029996	3.825426118	1.901458321	4.765668555	2.505149978	3.257724967	1	2.655664976	0
Newly infected	-1.301029996	2.164352856	1.06069784	4.462397998	0.397940009	2.956694972	0.397940009	2.204119983	0
Newly infected	-1.301029996	2.828659897	0.77815125	4.127104798	1.150514998	2.35463498	0.397940009	1.903089987	0
Newly infected	-0.698970004	3.886490725	1.644438589	4.564666064	1.903089987	3.408239965	0.849485002	2.053604985	0
Newly infected	-1.301029996	3.509202522	1.848189117	5.045322979	1.903089987	3.408239965	1	3.257724967	0
Newly infected	-1.301029996	2.827369273	1.955206538	4.378397901	1.301029996	3.10720997	0.849485002	2.956694972	0
Newly infected	-1.301029996	4.612783857	1.635483747	4.924279286	3.558754963	3.709269961	2.204119983	3.10720997	0
Non infected	1.57863921	3.959518377	1.522444234	3.757396029	2.806179974	2.655664976	1.903089987	1.752574989	1
Non infected	1.378397901	4.307496038	1.805500858	4.170261715	3.257724967	2.956694972	2.204119983	2.505149978	1
Non infected	1.093421685	4.342422681	1.40654018	4.392696953	3.408239965	3.558754963	2.204119983	2.655664976	1
Non infected	0.176091259	3.914871818	0.041392685	3.860936621	2.204119983	2.053604985	1	1.150514998	1
Non infected	1.478566496	4.484299839	1.255272505	4.546542663	3.257724967	3.408239965	2.204119983	3.10720997	1
Non infected	1.079181246	4.652246341	0.740362689	4.309630167	3.10720997	2.505149978	2.35463498	1.752574989	1
Non infected	1.7930916	4.919601024	1.57054294	4.589949601	3.859784959	3.408239965	2.806179974	2.655664976	1
Non infected	0.51851394	4.550228353	0.505149978	4.311753861	3.408239965	3.257724967	2.806179974	2.35463498	1
Non infected	0.875061263	4.722633923	0.851258349	4.613841822	3.709269961	3.408239965	2.35463498	2.655664976	1
Non infected	1.371067862	4.715167358	1.158362492	4.563481085	3.709269961	3.558754963	2.956694972	3.257724967	1
Non infected	1.408239965	4.962842681	1.079181246	4.859738566	3.709269961	3.709269961	2.806179974	2.956694972	1
Non infected	1.481442629	4.57863921	1.320146286	4.511883361	3.10720997	3.10720997	2.505149978	2.655664976	1
Non infected	1.068185862	4.565847819	0.770852012	4.139879086	3.257724967	2.956694972	2.806179974	2.35463498	1
Non infected	1.646403726	4.926342447	1.972665592	4.808210973	3.10720997	3.10720997	2.204119983	2.35463498	1
Non infected	0.959041392	4.123851641	1.004321374	4.315970345	2.655664976	2.806179974	1.903089987	2.35463498	1
Non infected	1.809559715	5.230448921	2.178976947	5.158362492	4.010299957	3.558754963	2.806179974	2.956694972	1
Non infected	0.924279286	5.130333768	0.73239376	4.982723388	4.010299957	3.859784959	3.558754963	3.257724967	1
Non infected	0.908485019	4.931457871	0.62324929	4.745074792	3.859784959	3.558754963	2.956694972	3.10720997	1
Non infected	1.376576957	5.478566496	1.271841607	5.252853031	4.010299957	4.010299957	3.558754963	3.558754963	1
Non infected	0.748188027	4.979548375	0.591064607	4.800029359	4.010299957	3.558754963	2.956694972	3.10720997	1
Non infected	-1.301029996	4.712649702	-1.301029996	4.568201724	3.709269961	3.257724967	2.35463498	2.806179974	0
Non infected	-1.301029996	4.77524626	-1.301029996	4.201397124	2.806179974	2.35463498	2.053604985	1.451544993	0
Non infected	-1.301029996	3.796574333	-1.301029996	3.661812686	2.35463498	1.903089987	1.301029996	1	0
Non infected	-1.301029996	4.041392685	-1.301029996	3.806179974	2.655664976	2.35463498	1.602059991	1.451544993	0
Non infected	-1.301029996	2.689308859	-1.301029996	2.606381365	0.849485002	0.849485002	0.397940009	0.397940009	0
Non infected	-1.301029996	4.746634199	-1.301029996	4.31386722	3.408239965	2.806179974	2.053604985	1.602059991	0
Non infected	-1.301029996	4.29666519	-1.301029996	4.033423755	2.806179974	2.505149978	1.451544993	1.752574989	0
Non infected	-1.301029996	2.881384657	-1.301029996	2.903089987	1.301029996	1.150514998	0.397940009	1.150514998	0
Non infected	-1.301029996	3.556302501	-1.301029996	3.505149978	2.053604985	1.903089987	0.698970004	1	0
Non infected	-1.301029996	3.64246452	-1.301029996	3.527629901	2.053604985	1.752574989	1	1	0
Non infected	-1.301029996	4.380211242	-1.301029996	3.894316063	3.10720997	2.35463498	2.053604985	1.602059991	0
Non infected	-1.301029996	2.798650645	-1.301029996	2.745074792	1.301029996	1	0.397940009	0.397940009	0
Non infected	1.46686762	0.820857989	1.23299611	0.867467488	0.397940009	0.397940009	0.849485002	0.397940009	0
Non infected	-1	2.914871818	-1	2.902546779	1.752574989	1.301029996	0.397940009	0.397940009	0
Non infected	-1	3.881384657	-1.301029996	3.607455023	2.505149978	2.053604985	1.451544993	0.849485002	0
Non infected	-1.301029996	3.51054501	-1.301029996	3.396199347	1.752574989	1.602059991	0.849485002	0.849485002	0
Non infected	-1.301029996	3.675778342	-1.301029996	3.665580991	2.053604985	2.053604985	1.301029996	1.602059991	0
Non infected	-1.301029996	4.086359831	-1	3.789580712	2.806179974	2.505149978	1.301029996	1.150514998	0
Non infected	-1.301029996	2.136720567	-1.301029996	1.957607287	0.397940009	0.397940009	0.397940009	0.397940009	0
Non infected	-1.301029996	3.701567985	-1.301029996	3.58546073	1.903089987	1.903089987	1.301029996	1.301029996	0
Non infected	-1.301029996	3.792391689	-1.301029996	3.525044807	NA	NA	NA	NA	0
Non infected	-1.301029996	4.328379603	-1.301029996	4.053078443	NA	NA	NA	NA	0
Non infected	0.51851394	4.5132176	0.342422681	4.376576957	NA	NA	NA	NA	1
Non infected	-1.301029996	3.432969291	-1.301029996	3.72427587	NA	NA	NA	NA	0
Non infected	-1.301029996	4.678518379	-1.301029996	4.285557309	NA	NA	NA	NA	0
Non infected	-1.301029996	4.120573931	-1.301029996	3.7930916	NA	NA	NA	NA	0
Non infected	-1.301029996	4.017033339	-1.301029996	3.526339277	NA	NA	NA	NA	0
Non infected	-1	4.890979597	-1	4.631443769	NA	NA	NA	NA	0
Non infected	-1.301029996	4.726727209	-1.301029996	4.285557309	NA	NA	NA	NA	0
Non infected	-1.301029996	4.318063335	-1.301029996	4.056904851	NA	NA	NA	NA	0
Non infected	-1	3.45331834	-1	2.958563883	NA	NA	NA	NA	0
Non infected	-1.301029996	4.860936621	-1.301029996	4.706717782	NA	NA	NA	NA	0
Non infected	-1.301029996	4.330413773	-1.301029996	3.893761762	NA	NA	NA	NA	0
Non infected	-1.301029996	4.285557309	-1.301029996	3.939519253	NA	NA	NA	NA	0
Non infected	-1.301029996	3.641474111	-1.301029996	3.56937391	NA	NA	NA	NA	0
Non infected	-1.301029996	4	-1.301029996	3.460897843	NA	NA	NA	NA	0
Non infected	-1.301029996	4.28780173	-1.301029996	3.982723388	NA	NA	NA	NA	0
Non infected	-1.301029996	4.173186268	-1.301029996	3.897077003	NA	NA	NA	NA	0
Non infected	-1.301029996	4.522444234	-1.301029996	4.303196057	NA	NA	NA	NA	0
Non infected	-1.301029996	4.29666519	-1.301029996	4.06069784	NA	NA	NA	NA	0
Non infected	-1.301029996	3.880813592	-1.301029996	3.498310554	NA	NA	NA	NA	0
Non infected	-1.301029996	4.305351369	-1.301029996	3.873901598	NA	NA	NA	NA	0
Non infected	-1.301029996	3.818885415	-1.301029996	4.068185862	NA	NA	NA	NA	0
Non infected	-1.301029996	4.089905111	-1.301029996	3.822821645	NA	NA	NA	NA	0
Non infected	0.963787827	4.786751422	1.012837225	4.656098202	NA	NA	NA	NA	1
Non infected	-1.301029996	4.012837225	-1.301029996	3.888740961	NA	NA	NA	NA	0
Non infected	-1.301029996	4.041392685	-1.301029996	3.711807229	NA	NA	NA	NA	0
Non infected	1.357934847	4.274157849	1.06069784	4.068185862	NA	NA	NA	NA	1
Non infected	0.146128036	1.222716471	0	1.096910013	NA	NA	NA	NA	0
Non infected	1.733999287	4.193124598	1.550228353	4.301029996	NA	NA	NA	NA	1
Non infected	-1.301029996	4.372912003	-1.301029996	4.164352856	NA	NA	NA	NA	0
Non infected	-1.301029996	4.267171728	-1.301029996	3.961895474	NA	NA	NA	NA	0
Non infected	-1.301029996	3.604226053	-1.301029996	4.029383778	NA	NA	NA	NA	0
Non infected	-1.301029996	4.626340367	-1.301029996	4.440909082	NA	NA	NA	NA	0
Newly infected	0.146128036	4.600972896	1.340444115	4.515873844	NA	NA	NA	NA	1
Non infected	-1.301029996	3.498310554	-1.301029996	3.396199347	NA	NA	NA	NA	0
Non infected	1.639486489	0.477121255	2.079181246	2.472756449	NA	NA	NA	NA	0
Non infected	-1.301029996	3.996073654	-1.301029996	4.521138084	NA	NA	NA	NA	0
Non infected	1.859738566	4.905256049	1.721810615	4.553883027	NA	NA	NA	NA	1
Non infected	-1.301029996	4.068185862	-1.301029996	3.899820502	NA	NA	NA	NA	0
Non infected	-1.301029996	3.835056102	-1.301029996	3.729974286	NA	NA	NA	NA	0
Non infected	-1.301029996	4.459392488	-1.301029996	4.298853076	NA	NA	NA	NA	0
Non infected	-1.301029996	4.348304863	-1.301029996	4.133538908	NA	NA	NA	NA	0
Non infected	1.222716471	4.978180517	1.071882007	4.814247596	NA	NA	NA	NA	1
Non infected	2.187520721	3.403120521	2.269512944	3.075546961	NA	NA	NA	NA	0
Non infected	1.463892989	4.492760389	1.238046103	4.346352974	NA	NA	NA	NA	1
Non infected	-1.301029996	3.998695158	-1.301029996	3.908485019	NA	NA	NA	NA	0
Non infected	-1.301029996	3.428134794	-1.301029996	4.053078443	NA	NA	NA	NA	0
Non infected	0.301029996	3.928395852	0	3.796574333	NA	NA	NA	NA	1
Newly infected	0.278753601	4.536558443	1.127104798	4.431363764	NA	NA	NA	NA	1
Non infected	-1.301029996	3.992553518	-1.301029996	3.903632516	NA	NA	NA	NA	0
Non infected	-1.301029996	4.565847819	-1.301029996	4.890421019	NA	NA	NA	NA	0
Newly infected	-1.301029996	2.717670503	1.677606953	3.903632516	NA	NA	NA	NA	0
Non infected	-1.301029996	3.818225894	-1.301029996	4.206825876	NA	NA	NA	NA	0
Non infected	1.555094449	4.36361198	1.31386722	4.220108088	NA	NA	NA	NA	1
Non infected	-1.301029996	4.227886705	-1.301029996	3.810904281	NA	NA	NA	NA	0
Non infected	-1.301029996	4.170261715	-1.301029996	3.911690159	NA	NA	NA	NA	0
Non infected	2.130333768	4.064457989	2.225309282	3.964730921	NA	NA	NA	NA	1
Non infected	-1.301029996	4.149219113	-1.301029996	3.795880017	NA	NA	NA	NA	0
Newly infected	-1.301029996	3.829946696	1.562292864	4.799340549	NA	NA	NA	NA	0
Non infected	1.741151599	4.954724791	1.434568904	4.878521796	NA	NA	NA	NA	1
Non infected	1.541579244	4.804820679	2.11058971	4.814247596	NA	NA	NA	NA	1
Non infected	1.365487985	4.06069784	1.139879086	3.980457892	NA	NA	NA	NA	1
Non infected	-1.301029996	3.662757832	-1.301029996	4.086359831	NA	NA	NA	NA	0
Non infected	-0.522878745	3.681241237	-0.522878745	3.56937391	NA	NA	NA	NA	0
Non infected	-1.301029996	3.671172843	-1.301029996	3.352182518	NA	NA	NA	NA	0
Non infected	-1.301029996	3.950851459	-1.301029996	3.608526034	NA	NA	NA	NA	0
Newly infected	-1.301029996	4.664641976	1.158362492	4.501059262	NA	NA	NA	NA	0
Non infected	-1.301029996	4.46686762	-1.301029996	4.315970345	NA	NA	NA	NA	0
Non infected	-1.301029996	4.198657087	-1.301029996	3.895974732	NA	NA	NA	NA	0
Non infected	-1.301029996	4.346352974	-1.301029996	4.201397124	NA	NA	NA	NA	0
Non infected	1.383815366	4.212187604	1.093421685	4.045322979	NA	NA	NA	NA	1
Non infected	-1.301029996	4.176091259	-1.301029996	3.940516485	NA	NA	NA	NA	0
Non infected	-1.301029996	3.992553518	-1.301029996	4.269512944	NA	NA	NA	NA	0
Non infected	-1.301029996	5.184691431	-1.301029996	4.749736316	NA	NA	NA	NA	0
Non infected	-1.301029996	3.802773725	-1.301029996	4.539076099	NA	NA	NA	NA	0
Non infected	1.527629901	1	1.214843848	0.850033258	NA	NA	NA	NA	0
Non infected	0.380211242	4.875061263	0.176091259	4.820201459	NA	NA	NA	NA	1
Non infected	-1.301029996	3.833147112	-1.301029996	3.607455023	NA	NA	NA	NA	0
Non infected	1.276461804	4.852479994	1.164352856	4.715167358	NA	NA	NA	NA	1
Non infected	-1.301029996	4.037426498	-1.301029996	3.759667845	NA	NA	NA	NA	0
Non infected	1.093421685	4.190331698	0.851258349	4.344392274	NA	NA	NA	NA	1
Newly infected	-1.301029996	3.852479994	1.595496222	5.045322979	NA	NA	NA	NA	0
Non infected	-1.301029996	4.914343157	-1.301029996	4.278753601	NA	NA	NA	NA	0
Non infected	-1.301029996	3.893761762	-1.301029996	3.755112266	NA	NA	NA	NA	0
Non infected	-1.301029996	3.938019097	-1.301029996	3.838849091	NA	NA	NA	NA	0
Non infected	-1.301029996	3.996511672	-1.301029996	3.540329475	NA	NA	NA	NA	0
Non infected	-1.301029996	4.445604203	-1.301029996	4.004321374	NA	NA	NA	NA	0
Non infected	-1.301029996	4.133538908	-1.301029996	3.744292983	NA	NA	NA	NA	0
Non infected	-1	4.127104798	-1.301029996	3.915399835	NA	NA	NA	NA	0
Newly infected	-1.301029996	3.665580991	0.929418926	4.173186268	NA	NA	NA	NA	0
Non infected	-1.301029996	4.382017043	-1.301029996	4.184691431	NA	NA	NA	NA	0
Non infected	-1.301029996	4.579783597	-1.301029996	4.309630167	NA	NA	NA	NA	0
Non infected	-1.301029996	3.987666265	-1.301029996	4.26245109	NA	NA	NA	NA	0
Non infected	-1.301029996	3.879669206	-1.301029996	3.790285164	NA	NA	NA	NA	0
Non infected	-1.301029996	4.093421685	-1.301029996	3.963787827	NA	NA	NA	NA	0
Non infected	-1.301029996	4.389166084	-1.301029996	4.201397124	NA	NA	NA	NA	0
Non infected	-1.301029996	4.240549248	-1.301029996	4.029383778	NA	NA	NA	NA	0
Non infected	-1	4.352182518	-1	4.071882007	NA	NA	NA	NA	0
Non infected	-1.301029996	4.456366033	-1.301029996	4.255272505	NA	NA	NA	NA	0
Non infected	-1.301029996	4.068185862	-1.301029996	3.73479983	NA	NA	NA	NA	0
Non infected	-1.301029996	4.113943352	-1.301029996	3.86332286	NA	NA	NA	NA	0
Non infected	-1.301029996	3.954242509	-1.301029996	3.666517981	NA	NA	NA	NA	0
Non infected	-1.301029996	4.534026106	-1.301029996	4.255272505	NA	NA	NA	NA	0
Non infected	-1.301029996	3.771587481	-1.301029996	3.725911632	NA	NA	NA	NA	0
Non infected	0.113943352	3.285557309	0.041392685	3.255272505	NA	NA	NA	NA	1
Newly infected	-1.301029996	3.77815125	1.303196057	4.813580989	NA	NA	NA	NA	0
Non infected	1.517195898	4.911157609	1.474216264	4.710963119	NA	NA	NA	NA	1
Non infected	1.374748346	4.648360011	1.269512944	4.489958479	NA	NA	NA	NA	1
Non infected	-1.301029996	4.33243846	-1.301029996	4.187520721	NA	NA	NA	NA	0
Non infected	-1.301029996	4.271841607	-1.301029996	4.123851641	NA	NA	NA	NA	0
Non infected	-1.301029996	3.683947131	-1.301029996	3.58546073	NA	NA	NA	NA	0
Non infected	-1.301029996	4.478566496	-1.301029996	4.176091259	NA	NA	NA	NA	0
Non infected	1.439332694	4.765668555	1.292256071	4.622214023	NA	NA	NA	NA	1
Non infected	-1.301029996	4.488550717	-1.301029996	4.056904851	NA	NA	NA	NA	0
Non infected	-1.301029996	4.190331698	-1.301029996	3.77815125	NA	NA	NA	NA	0
Non infected	-1.301029996	3.86569606	-1.301029996	3.523746467	NA	NA	NA	NA	0
Non infected	-1.301029996	4.193124598	-1.301029996	3.793790385	NA	NA	NA	NA	0
Non infected	-1.301029996	4.602059991	-1.301029996	4.664641976	NA	NA	NA	NA	0
Non infected	0.278753601	4.664641976	0.041392685	4.589949601	NA	NA	NA	NA	1
Non infected	-1	2.525044807	-1	2.489958479	NA	NA	NA	NA	0
Non infected	0.204119983	4.541579244	0.079181246	4.376576957	NA	NA	NA	NA	1
Non infected	-1.301029996	3.958563883	-1.301029996	3.79518459	NA	NA	NA	NA	0
Non infected	1.139879086	4.238046103	0.919078092	4.146128036	NA	NA	NA	NA	1
Non infected	-1.301029996	4.220108088	-1.301029996	3.961895474	NA	NA	NA	NA	0
Non infected	-1.301029996	4.695481676	-1.301029996	4.324282455	NA	NA	NA	NA	0
Newly infected	-1.301029996	4.093421685	1.515873844	4.64738297	NA	NA	NA	NA	0
Non infected	-1.301029996	4.041392685	-1.301029996	3.539076099	NA	NA	NA	NA	0
Non infected	1.552668216	3.457881897	1.465382851	3.383815366	NA	NA	NA	NA	1
Non infected	-1.301029996	4.916980047	-1.301029996	4.950364854	NA	NA	NA	NA	0
Non infected	-1.301029996	3.949877704	-1.301029996	3.881384657	NA	NA	NA	NA	0
Non infected	-1.301029996	4.36361198	-1.301029996	4.017033339	NA	NA	NA	NA	0
Non infected	-1.301029996	3.95230801	-1.301029996	3.768638101	NA	NA	NA	NA	0
Non infected	-1.301029996	4.6599162	-1.301029996	4.465382851	NA	NA	NA	NA	0
Non infected	-1.301029996	4.725911632	-1.301029996	4.514547753	NA	NA	NA	NA	0
Non infected	-1.301029996	4.152288344	-1.301029996	4.017033339	NA	NA	NA	NA	0
Non infected	1.318063335	0.990782692	1.392696953	1.447158031	NA	NA	NA	NA	0
Non infected	1.697229343	4.646403726	1.670245853	4.499687083	NA	NA	NA	NA	1
Non infected	-1.301029996	5.064457989	-1.301029996	4.77815125	NA	NA	NA	NA	0
Non infected	1.029383778	4.728353782	0.799340549	4.630427875	NA	NA	NA	NA	1
Non infected	-1.301029996	4.608526034	-1.301029996	4.164352856	NA	NA	NA	NA	0
Non infected	-0.522878745	4.348304863	-0.522878745	4.170261715	NA	NA	NA	NA	1
Non infected	-1.301029996	4.004321374	-1.301029996	3.910624405	NA	NA	NA	NA	0
Non infected	1.181843588	4.660865478	0.982271233	4.46686762	NA	NA	NA	NA	1
Non infected	-0.698970004	4.004321374	-0.698970004	3.758911892	NA	NA	NA	NA	0
Non infected	-1.301029996	4.217483944	-1.301029996	4.561101384	NA	NA	NA	NA	0
Non infected	1.712649702	5.017033339	1.456366033	4.846337112	NA	NA	NA	NA	1
Non infected	-1.301029996	4	-1.301029996	3.722633923	NA	NA	NA	NA	0
Non infected	-1.301029996	4.243038049	-1.301029996	4.075546961	NA	NA	NA	NA	0
Non infected	0.763427994	4.340444115	0.643452676	4.243038049	NA	NA	NA	NA	1
Non infected	-1.301029996	4.161368002	-1.301029996	3.809559715	NA	NA	NA	NA	0
Non infected	-1.301029996	3.974511693	-1.301029996	3.602059991	NA	NA	NA	NA	0
Non infected	-1.301029996	4.656098202	-1.301029996	4.509202522	NA	NA	NA	NA	0
Non infected	1.836324116	5.457881897	1.44870632	5.025305865	NA	NA	NA	NA	1
Non infected	-1.301029996	-0.698970004	-1.301029996	-0.698970004	NA	NA	NA	NA	0
Non infected	-1.301029996	3.888179494	-1.301029996	3.558708571	NA	NA	NA	NA	0
Non infected	-1.301029996	4.46686762	-1.301029996	3.661812686	NA	NA	NA	NA	0
Non infected	-1.301029996	4.136720567	-1.301029996	3.754348336	NA	NA	NA	NA	0
Non infected	-1.301029996	4.139879086	-1.301029996	3.831229694	NA	NA	NA	NA	0
Non infected	-1.301029996	3.752048448	-1.301029996	4.017033339	NA	NA	NA	NA	0
Non infected	-1.301029996	4.071882007	-1.301029996	3.843855423	NA	NA	NA	NA	0
Non infected	1.093421685	4.243038049	0.643452676	4.033423755	NA	NA	NA	NA	1
Non infected	-1.301029996	4.346352974	-1.301029996	4.133538908	NA	NA	NA	NA	0
Non infected	-1	4.173186268	-1	3.874481818	NA	NA	NA	NA	0
Non infected	1.247973266	4.394451681	1.164352856	4.217483944	NA	NA	NA	NA	1
Non infected	-1.301029996	3.644438589	-1.301029996	3.481442629	NA	NA	NA	NA	0
Non infected	0.653212514	4.699837726	0.462397998	4.592176757	NA	NA	NA	NA	1
Non infected	-1.301029996	4.588831726	-1.301029996	4.204119983	NA	NA	NA	NA	0
Non infected	-1.301029996	4.342422681	-1.301029996	4.146128036	NA	NA	NA	NA	0
Non infected	-1.301029996	4.285557309	-1.301029996	4.387389826	NA	NA	NA	NA	0
Non infected	-1.301029996	4.320146286	-1.301029996	4.238046103	NA	NA	NA	NA	0
Non infected	-1.301029996	4.305351369	-1.301029996	4.152288344	NA	NA	NA	NA	0
Non infected	1.440909082	5.501059262	1.252853031	5.173186268	NA	NA	NA	NA	1
Non infected	-1.301029996	3.012837225	-1.301029996	2.953759692	NA	NA	NA	NA	0
Non infected	-1.301029996	3.758911892	-1.301029996	3.584331224	NA	NA	NA	NA	0
Non infected	-1.301029996	4.278753601	-1.301029996	4.113943352	NA	NA	NA	NA	0
Non infected	-1.301029996	4.645422269	-1.301029996	4.392696953	NA	NA	NA	NA	0
Non infected	-1.301029996	4.7355989	-1.301029996	4.494154594	NA	NA	NA	NA	0
Non infected	-1.301029996	4.450249108	-1.301029996	4.045322979	NA	NA	NA	NA	0
Non infected	1.079181246	4.041392685	1.1430148	4.004321374	NA	NA	NA	NA	1
Non infected	-1.301029996	3.563481085	-1.301029996	4.071882007	NA	NA	NA	NA	0
Non infected	-1.301029996	4.152288344	-1.301029996	4.693726949	NA	NA	NA	NA	0
Non infected	-1.301029996	4.684845362	-1.301029996	4.28780173	NA	NA	NA	NA	0
Non infected	-1.301029996	4.723455672	-1.301029996	4.622214023	NA	NA	NA	NA	0
Non infected	-1.301029996	4.876794976	-1	4.757396029	NA	NA	NA	NA	0
Non infected	-1.301029996	4.301029996	-1.301029996	4.193124598	NA	NA	NA	NA	0
Non infected	-1.301029996	3.745074792	-1.301029996	3.434568904	NA	NA	NA	NA	0
Non infected	0.62324929	4.209515015	0.462397998	4.037426498	NA	NA	NA	NA	1
Non infected	-1.301029996	4.73239376	-1.301029996	4.544068044	NA	NA	NA	NA	0
Non infected	-1.301029996	3.858537198	-1.301029996	4.181843588	NA	NA	NA	NA	0
Non infected	-1.301029996	4.927370363	-1.301029996	4.758911892	NA	NA	NA	NA	0
Non infected	-1.301029996	3.945468585	-1.301029996	3.721810615	NA	NA	NA	NA	0
Non infected	-1.301029996	4.041392685	-1.301029996	3.78604121	NA	NA	NA	NA	0
Non infected	-1.301029996	3.684845362	-1.301029996	3.63748973	NA	NA	NA	NA	0
Non infected	-1	4.380211242	-1	4.269512944	NA	NA	NA	NA	0
Non infected	-1.301029996	3.713490543	-1.301029996	3.619093331	NA	NA	NA	NA	0
Non infected	-1.301029996	4.50242712	-1.301029996	4.11058971	NA	NA	NA	NA	0
Non infected	-1.301029996	4.225309282	-1.301029996	4.068185862	NA	NA	NA	NA	0
Non infected	-1.301029996	4.214843848	-1.301029996	4.045322979	NA	NA	NA	NA	0
Non infected	-1.301029996	3.921686475	-1.301029996	3.869818208	NA	NA	NA	NA	0
Non infected	-1.301029996	4.161368002	-1.301029996	4.017033339	NA	NA	NA	NA	0
Non infected	-1.301029996	4.206825876	-1.301029996	4.033423755	NA	NA	NA	NA	0
Non infected	-1.301029996	4.64738297	-1.301029996	4.482873584	NA	NA	NA	NA	0
Non infected	1.416640507	4.586587305	1.127104798	4.356025857	NA	NA	NA	NA	1
Non infected	0.612783857	4.598790507	0.579783597	4.460897843	NA	NA	NA	NA	1
Non infected	-1	3.274157849	-1	3.178976947	NA	NA	NA	NA	0
Non infected	-1.301029996	4.444044796	-1	4.303196057	NA	NA	NA	NA	0
Non infected	0.301029996	4.359835482	0.079181246	4.247973266	NA	NA	NA	NA	1
Non infected	-1.301029996	4.390935107	-1.301029996	4.152288344	NA	NA	NA	NA	0
Non infected	-1.301029996	-0.698970004	-1.301029996	-0.698970004	NA	NA	NA	NA	0
Non infected	-1.301029996	3.938519725	-1.301029996	3.557507202	NA	NA	NA	NA	0
Non infected	1.096910013	4.551449998	0.799340549	4.348304863	NA	NA	NA	NA	1
Non infected	-1.301029996	4.285557309	-1	4.176091259	NA	NA	NA	NA	0
Non infected	-1.301029996	2.547774705	-1.301029996	2.51054501	NA	NA	NA	NA	0
Non infected	-1.301029996	4.711807229	-1.301029996	4.760422483	NA	NA	NA	NA	0
Non infected	-1.301029996	3.935003151	-1.301029996	3.741151599	NA	NA	NA	NA	0
Non infected	1.064457989	4.480006943	1.103803721	4.264817823	NA	NA	NA	NA	1
Non infected	-1.301029996	4.935507266	-1.301029996	4.788875116	NA	NA	NA	NA	0
Non infected	-1.301029996	3.10720997	-1.301029996	3.008600172	NA	NA	NA	NA	0
Non infected	-1.301029996	4.283301229	-1.301029996	4.008600172	NA	NA	NA	NA	0
Non infected	1.707570176	4.336459734	1.544068044	4.198657087	NA	NA	NA	NA	1
Non infected	-1.301029996	4.271841607	-1.301029996	4.127104798	NA	NA	NA	NA	0
Non infected	-1.301029996	4.895974732	-1.301029996	4.771587481	NA	NA	NA	NA	0
Non infected	-1	4.495544338	-1	4.309630167	NA	NA	NA	NA	0
Non infected	-1.301029996	4.607455023	-1.301029996	4.209515015	NA	NA	NA	NA	0
Non infected	-1.301029996	3.721810615	-1.301029996	3.478566496	NA	NA	NA	NA	0
Non infected	-1.301029996	4.045322979	-1.301029996	3.736396502	NA	NA	NA	NA	0
Non infected	-1.301029996	4.338456494	-1.301029996	4.252853031	NA	NA	NA	NA	0
Non infected	-1.301029996	4.301029996	-1.301029996	3.98721923	NA	NA	NA	NA	0
Non infected	-1.301029996	4.797267541	-1.301029996	4.471291711	NA	NA	NA	NA	0
Non infected	-1.301029996	3.385606274	-1.301029996	3.330413773	NA	NA	NA	NA	0
Non infected	1.51054501	4.780317312	1.298853076	4.658011397	NA	NA	NA	NA	1
Newly infected	-1.301029996	3.439332694	1.214843848	4.973589623	NA	NA	NA	NA	0
Non infected	-1.301029996	4.190331698	-1.301029996	3.932473765	NA	NA	NA	NA	0
Non infected	-1.301029996	3.365487985	-1.301029996	3.269512944	NA	NA	NA	NA	0
Non infected	-1.301029996	3.699837726	-1.301029996	3.673020907	NA	NA	NA	NA	0
Non infected	0.278753601	3.921686475	0.301029996	3.806179974	NA	NA	NA	NA	1
Non infected	-1.301029996	3.50242712	-1.301029996	3.365487985	NA	NA	NA	NA	0
Non infected	-1.301029996	1.477121255	-1.301029996	1.484299839	NA	NA	NA	NA	0
Non infected	1.870988814	4.820201459	1.761927838	4.698970004	NA	NA	NA	NA	1
Non infected	1.495544338	4.859738566	1.445604203	4.852479994	NA	NA	NA	NA	1
Non infected	-1	4.677606953	-1	4.465382851	NA	NA	NA	NA	0
Non infected	0.851258349	5.056904851	0.544068044	4.952792443	NA	NA	NA	NA	1
Non infected	-1	4.344392274	-1	4.064457989	NA	NA	NA	NA	0
Non infected	-1	4.344392274	-1	4.23299611	NA	NA	NA	NA	0
Non infected	-1.301029996	4.133538908	-1.301029996	3.915399835	NA	NA	NA	NA	0
Non infected	-1.301029996	3.217483944	-1.301029996	3.136720567	NA	NA	NA	NA	0
Newly infected	-1.301029996	4.808210973	0.954242509	5.029383778	NA	NA	NA	NA	0
Non infected	-1.301029996	4.656098202	-1.301029996	4.531478917	NA	NA	NA	NA	0
Non infected	1.392696953	4.334453751	1.336459734	4.230448921	NA	NA	NA	NA	1
Non infected	-1.301029996	4.534026106	-1.301029996	4.283301229	NA	NA	NA	NA	0
Non infected	-1.301029996	4.534026106	-1.301029996	4.136720567	NA	NA	NA	NA	0
Non infected	-1.301029996	3.800029359	-1.301029996	3.602059991	NA	NA	NA	NA	0
Non infected	1.683947131	4.184691431	1.646403726	4.079181246	NA	NA	NA	NA	1
Non infected	-1.301029996	3.660865478	-1.301029996	3.397940009	NA	NA	NA	NA	0
Non infected	-1.301029996	4.260071388	-1.301029996	3.911157609	NA	NA	NA	NA	0
Non infected	-0.698970004	4.608526034	-0.698970004	4.401400541	NA	NA	NA	NA	0
Non infected	1.851869601	-0.251811973	1.622214023	-0.698970004	NA	NA	NA	NA	0
Non infected	-1.301029996	-0.698970004	-1.301029996	-0.698970004	NA	NA	NA	NA	0
Non infected	-1.301029996	4.338456494	-1.301029996	4.257678575	NA	NA	NA	NA	0
Non infected	-1.301029996	3.833147112	-1.301029996	3.782472624	NA	NA	NA	NA	0
Non infected	-1.301029996	4.800029359	-1.301029996	4.527629901	NA	NA	NA	NA	0
Non infected	-1.301029996	4.243038049	-1.301029996	3.92992956	NA	NA	NA	NA	0
Non infected	-1.301029996	2.414973348	-1.301029996	2.387389826	NA	NA	NA	NA	0
Non infected	-1.301029996	4.617000341	-1.301029996	4.303196057	NA	NA	NA	NA	0
Non infected	-1.301029996	3.340444115	-1.301029996	3.283301229	NA	NA	NA	NA	0
Non infected	-1.301029996	3.872738827	-1.301029996	3.646403726	NA	NA	NA	NA	0
Non infected	-1.301029996	3.503790683	-1.301029996	3.1430148	NA	NA	NA	NA	0
Newly infected	-1.301029996	-0.698970004	1.639486489	1.645422269	NA	NA	NA	NA	0
Non infected	-1.301029996	3.352182518	-1.301029996	3.283301229	NA	NA	NA	NA	0
Non infected	-1.301029996	4.068185862	-1.301029996	3.90579588	NA	NA	NA	NA	0
Non infected	-1.301029996	4.161368002	-1.301029996	3.854306042	NA	NA	NA	NA	0
Non infected	-1.301029996	3.783903579	-1.301029996	3.638489257	NA	NA	NA	NA	0
Non infected	-1.301029996	4.804139432	-1.301029996	4.611723308	NA	NA	NA	NA	0
Non infected	-1.301029996	4.352182518	-1.301029996	4.041392685	NA	NA	NA	NA	0
Non infected	0.342422681	4.830588669	0.113943352	4.605305046	NA	NA	NA	NA	1
Non infected	0.908485019	4.28780173	0.672097858	4.187520721	NA	NA	NA	NA	1
Non infected	1.008600172	4.652246341	0.812913357	4.563481085	NA	NA	NA	NA	1
Newly infected	-1.301029996	4.198657087	1.650307523	4.587710965	NA	NA	NA	NA	0
Non infected	-1.301029996	2.604226053	-1.301029996	2.666517981	NA	NA	NA	NA	0
Newly infected	1.214843848	4.737192643	1.827369273	4.785329835	NA	NA	NA	NA	1
Non infected	0.255272505	5.086359831	0.51851394	5.158362492	NA	NA	NA	NA	1
Non infected	-1.301029996	3.521138084	-1.301029996	3.434568904	NA	NA	NA	NA	0
Non infected	-1	3.558708571	-1.301029996	3.940516485	NA	NA	NA	NA	0
Non infected	1.068185862	4.582063363	0.886490725	4.374748346	NA	NA	NA	NA	1
Non infected	-1.301029996	3.206825876	-1.301029996	3.184691431	NA	NA	NA	NA	0
Non infected	-1.301029996	4.033423755	-1.301029996	3.790988475	NA	NA	NA	NA	0
Non infected	-1.301029996	4.342422681	-1.301029996	4.178976947	NA	NA	NA	NA	0
Non infected	-1.301029996	4.472756449	-1.301029996	4.130333768	NA	NA	NA	NA	0
Non infected	-1.301029996	4.568201724	-1.301029996	4.029383778	NA	NA	NA	NA	0
Non infected	1.521138084	4.652246341	1.222716471	4.511883361	NA	NA	NA	NA	1
Non infected	-1.301029996	4.753583059	-1.301029996	4.328379603	NA	NA	NA	NA	0
Non infected	1.667452953	4.372912003	1.881954971	4.290034611	NA	NA	NA	NA	1
Non infected	-1.301029996	5.149219113	-1.301029996	4.656098202	NA	NA	NA	NA	0
Non infected	-1.301029996	5.117271296	-1.301029996	4.974971994	NA	NA	NA	NA	0
Non infected	0.792391689	4.603144373	0.72427587	4.526339277	NA	NA	NA	NA	1
Non infected	1.542825427	4.580924976	1.717670503	4.630427875	NA	NA	NA	NA	1
Non infected	-1	4.053078443	-1	3.843855423	NA	NA	NA	NA	0
Non infected	-1.301029996	4.760422483	-1.301029996	4.603144373	NA	NA	NA	NA	0
Non infected	-1.301029996	4.075546961	-1.301029996	3.884795364	NA	NA	NA	NA	0
Non infected	-1.301029996	4.170261715	-1.301029996	3.989004616	NA	NA	NA	NA	0
Non infected	-1.301029996	4.737987326	-1.301029996	4.447158031	NA	NA	NA	NA	0
Non infected	-1.301029996	4.580924976	-1.301029996	4.522444234	NA	NA	NA	NA	0
Non infected	-1.301029996	4.041392685	-1.301029996	3.862131379	NA	NA	NA	NA	0
Non infected	-1.301029996	4.722633923	-1.301029996	4.305351369	NA	NA	NA	NA	0
Non infected	-0.698970004	3.992553518	-0.698970004	3.873901598	NA	NA	NA	NA	0
Non infected	-1	4.78604121	-1	4.51851394	NA	NA	NA	NA	0
Non infected	-1.301029996	3.45484486	-1.301029996	3.416640507	NA	NA	NA	NA	0
Non infected	-1.301029996	3.201397124	-1.301029996	3.152288344	NA	NA	NA	NA	0
Non infected	-1.301029996	4.222716471	-1.301029996	3.940018155	NA	NA	NA	NA	0
Non infected	-1.301029996	4.352182518	-1.301029996	4.033423755	NA	NA	NA	NA	0
Non infected	-1.301029996	3.906873535	-1.301029996	3.838849091	NA	NA	NA	NA	0
Non infected	-1.301029996	4.593286067	-1.301029996	4.56937391	NA	NA	NA	NA	0
Non infected	-1.301029996	4.488550717	-1.301029996	4.161368002	NA	NA	NA	NA	0
Non infected	1.376576957	4.025305865	1.139879086	3.788875116	NA	NA	NA	NA	1
Non infected	-1	4.57054294	-1.301029996	4.167317335	NA	NA	NA	NA	0
Non infected	1.611723308	0.580924976	1.350248018	0.350248018	NA	NA	NA	NA	0
Non infected	-1.301029996	4.64738297	-1.301029996	4.31386722	NA	NA	NA	NA	0
Non infected	-1.301029996	4.514547753	-1.301029996	3.959994838	NA	NA	NA	NA	0
Newly infected	-1.301029996	4.50242712	1.201397124	4.925312091	NA	NA	NA	NA	0
Non infected	-1.301029996	3.954242509	-1.301029996	4.255272505	NA	NA	NA	NA	0
Non infected	-1.301029996	4.195899652	-1.301029996	3.836324116	NA	NA	NA	NA	0
Non infected	-1.301029996	4.392696953	-1.301029996	4.025305865	NA	NA	NA	NA	0
Non infected	-1	4.494154594	-0.698970004	4.475671188	NA	NA	NA	NA	0
Non infected	-1.301029996	2.91750551	-1.301029996	2.86569606	NA	NA	NA	NA	0
Non infected	0.146128036	4.912222057	-0.096910013	4.648360011	NA	NA	NA	NA	1
Non infected	-1.301029996	3.710963119	-1.301029996	3.602059991	NA	NA	NA	NA	0
Non infected	-1.301029996	4.26245109	-1.301029996	3.99343623	NA	NA	NA	NA	0
Non infected	-1.301029996	4.79518459	-1.301029996	4.575187845	NA	NA	NA	NA	0
Non infected	-1.301029996	3.978180517	-1.301029996	3.950364854	NA	NA	NA	NA	0
Non infected	-1.301029996	4.269512944	-1.301029996	4.127104798	NA	NA	NA	NA	0
Non infected	-1.301029996	4.694605199	-1.301029996	4.45484486	NA	NA	NA	NA	0
Non infected	-1	4.768638101	-1	4.652246341	NA	NA	NA	NA	0
Non infected	-1.301029996	4.909556029	-1.301029996	4.786751422	NA	NA	NA	NA	0
Non infected	0.414973348	5.127104798	0.204119983	5.100370545	NA	NA	NA	NA	1
Non infected	-1.301029996	4.238046103	-1.301029996	4.178976947	NA	NA	NA	NA	0
Non infected	-1.301029996	4.204119983	-1.301029996	4.033423755	NA	NA	NA	NA	0
Non infected	0.579783597	4.599883072	0.643452676	4.376576957	NA	NA	NA	NA	1
Non infected	1.281033367	0.741151599	1.089905111	0.913813852	NA	NA	NA	NA	0
Non infected	-1.301029996	3.559906625	-1.301029996	3.447158031	NA	NA	NA	NA	0
Non infected	-1.301029996	3.640481437	-1.301029996	3.318063335	NA	NA	NA	NA	0
Non infected	-1.301029996	3.017033339	-1.301029996	2.953276337	NA	NA	NA	NA	0
Non infected	-1.301029996	4.667452953	-1.301029996	4.354108439	NA	NA	NA	NA	0
Newly infected	-1.301029996	3.911690159	1.459392488	4.579783597	NA	NA	NA	NA	0
Non infected	-1.301029996	3.855519156	-1.301029996	3.79518459	NA	NA	NA	NA	0
Non infected	-1.301029996	3.442479769	-1.301029996	3.357934847	NA	NA	NA	NA	0
Non infected	-1.301029996	-0.698970004	-1.301029996	-0.698970004	NA	NA	NA	NA	0
Non infected	-1.301029996	3.755112266	-1.301029996	3.671172843	NA	NA	NA	NA	0
Non infected	-1.301029996	4.212187604	-1.301029996	3.854913022	NA	NA	NA	NA	0
Non infected	-1.301029996	4.193124598	-1.301029996	3.953276337	NA	NA	NA	NA	0
Non infected	-1.301029996	4.359835482	-1.301029996	4.037426498	NA	NA	NA	NA	0
Non infected	0.204119983	4.847572659	0.113943352	4.733197265	NA	NA	NA	NA	1
Non infected	-1.301029996	4.252853031	-1.301029996	3.940516485	NA	NA	NA	NA	0
Non infected	-1.301029996	4.835690571	-1.301029996	4.733197265	NA	NA	NA	NA	0
Non infected	1.71432976	4.869818208	1.903089987	4.786751422	NA	NA	NA	NA	1
Non infected	-1.301029996	4.344392274	-1.301029996	4.021189299	NA	NA	NA	NA	0
Non infected	-1.301029996	4.274157849	-1.301029996	4.123851641	NA	NA	NA	NA	0
Non infected	-1	3.883661435	-1	3.712649702	NA	NA	NA	NA	0
Newly infected	-1.301029996	3.800029359	0.886490725	4.5132176	NA	NA	NA	NA	0
Non infected	-1.301029996	2.621176282	-1.301029996	2.5774918	NA	NA	NA	NA	0
Non infected	-1.301029996	3.912753304	-1.301029996	3.673020907	NA	NA	NA	NA	0
Non infected	-1.301029996	4.764176132	-1.301029996	4.582063363	NA	NA	NA	NA	0
Non infected	-1.301029996	4.715167358	-1.301029996	4.465382851	NA	NA	NA	NA	0
Non infected	1.51054501	4.740362689	1.10720997	4.50242712	NA	NA	NA	NA	1
Non infected	0.278753601	4.257678575	0.079181246	4.164352856	NA	NA	NA	NA	1
Non infected	-1.301029996	4.632457292	-1.301029996	4.593286067	NA	NA	NA	NA	0
Non infected	-0.522878745	3.764176132	-0.397940009	3.530199698	NA	NA	NA	NA	0
Non infected	-1.301029996	4.487138375	-1.301029996	4.012837225	NA	NA	NA	NA	0
Non infected	1.583198774	4.862727528	1.580924976	4.805500858	NA	NA	NA	NA	1
Non infected	-1.301029996	4.227886705	-1.301029996	3.904174368	NA	NA	NA	NA	0
Non infected	-1.301029996	4.675778342	-1.301029996	4.378397901	NA	NA	NA	NA	0
Non infected	-1.301029996	4.782472624	-1.301029996	4.593286067	NA	NA	NA	NA	0
Non infected	1.805500858	1.340444115	1.638489257	1.334453751	NA	NA	NA	NA	0
Non infected	-1.301029996	3.603144373	-1.301029996	3.485721426	NA	NA	NA	NA	0
Non infected	1.11058971	4.372912003	1.029383778	4.326335861	NA	NA	NA	NA	1
Non infected	0.763427994	4.387389826	0.770852012	4.389166084	NA	NA	NA	NA	1
Non infected	-1.301029996	4.627365857	-1.301029996	4.85308953	NA	NA	NA	NA	0
Non infected	-1.301029996	3.860936621	-1.301029996	3.618048097	NA	NA	NA	NA	0
Non infected	-0.522878745	4.053078443	-0.522878745	3.86923172	NA	NA	NA	NA	0
Non infected	-1.301029996	4.705007959	-1.301029996	4.618048097	NA	NA	NA	NA	0
Non infected	-1.301029996	3.999565488	-1.301029996	3.819543936	NA	NA	NA	NA	0
Newly infected	-1.301029996	3.660865478	1.720985744	4.698100546	NA	NA	NA	NA	0
Non infected	-1.301029996	4.064457989	-1.301029996	3.914343157	NA	NA	NA	NA	0
Non infected	0.812913357	4.713490543	0.447158031	4.459392488	NA	NA	NA	NA	1
Non infected	-1.301029996	4.389166084	-1.301029996	4.230448921	NA	NA	NA	NA	0
Non infected	-1.301029996	3.357934847	-1.301029996	3.068185862	NA	NA	NA	NA	0
Non infected	-1	3.819543936	-1	4.139879086	NA	NA	NA	NA	0
Non infected	-1	4.525044807	-1	4.079181246	NA	NA	NA	NA	0
Non infected	-1.301029996	4.447158031	-1.301029996	4.093421685	NA	NA	NA	NA	0
Non infected	-1.301029996	4.068185862	-1.301029996	3.834420704	NA	NA	NA	NA	0
Non infected	-1.301029996	4.776701184	-1.301029996	4.531478917	NA	NA	NA	NA	0
Non infected	-1.301029996	4	-1.301029996	4.348304863	NA	NA	NA	NA	0
Non infected	-1.301029996	4.536558443	-1.301029996	4.367355921	NA	NA	NA	NA	0
Non infected	-1.301029996	3.945960704	-1.301029996	4.704150517	NA	NA	NA	NA	0
Non infected	0.322219295	4.318063335	0.556302501	4.503790683	NA	NA	NA	NA	1
Non infected	-1.301029996	5.130333768	-1.301029996	4.967079734	NA	NA	NA	NA	0
Non infected	-1.301029996	4.469822016	-1.301029996	3.921166051	NA	NA	NA	NA	0
Non infected	-1.301029996	3.981365509	-1.301029996	3.811575006	NA	NA	NA	NA	0
Non infected	0.698970004	4.726727209	0.531478917	4.64246452	NA	NA	NA	NA	1
Non infected	-1.301029996	3.572871602	-1.301029996	3.976349979	NA	NA	NA	NA	0
Non infected	-1.301029996	4.330413773	-1.301029996	4.120573931	NA	NA	NA	NA	0
Non infected	-1	4.344392274	-1	4.164352856	NA	NA	NA	NA	0
Non infected	-1.301029996	4.089905111	-1.301029996	3.919078092	NA	NA	NA	NA	0
Non infected	1.687528961	4.844477176	1.426511261	4.864511081	NA	NA	NA	NA	1
Non infected	0.591064607	4.706717782	0.397940009	4.471291711	NA	NA	NA	NA	1
Non infected	-1.301029996	4.808210973	-1.301029996	4.536558443	NA	NA	NA	NA	0
Non infected	-1.301029996	3.152288344	-1.301029996	3.068185862	NA	NA	NA	NA	0
Non infected	-1.301029996	3.675778342	-1.301029996	3.624282096	NA	NA	NA	NA	0
Non infected	-1.301029996	4.056904851	-1.301029996	3.95616843	NA	NA	NA	NA	0
Non infected	1.409933123	5.071882007	1.204119983	4.808210973	NA	NA	NA	NA	1
Newly infected	-1	4.311753861	1.439332694	5.068185862	NA	NA	NA	NA	0
Non infected	-1.301029996	4.294466226	-1.301029996	4.045322979	NA	NA	NA	NA	0
Non infected	1.658011397	5.50242712	1.487138375	5.495544338	NA	NA	NA	NA	1
Non infected	-1.301029996	4.365487985	-1.301029996	4.075546961	NA	NA	NA	NA	0
Non infected	-1.301029996	3.309630167	-1.301029996	3.217483944	NA	NA	NA	NA	0
Non infected	-1.301029996	2.8876173	-1.301029996	2.846955325	NA	NA	NA	NA	0
Non infected	0.230448921	4.719331287	0.255272505	4.636487896	NA	NA	NA	NA	1
Non infected	-1.301029996	4.721810615	-1.301029996	4.651278014	NA	NA	NA	NA	0
Non infected	-1.301029996	4.606381365	-1.301029996	4.382017043	NA	NA	NA	NA	0
Non infected	1.342422681	4.781036939	1.28780173	4.691081492	NA	NA	NA	NA	1
Non infected	1.08278537	4.260071388	0.72427587	4.209515015	NA	NA	NA	NA	1
Non infected	-1.301029996	4.669316881	-1.301029996	4.303196057	NA	NA	NA	NA	0
Non infected	-1.301029996	4.498310554	-1.301029996	4.225309282	NA	NA	NA	NA	0
Non infected	0.278753601	4.553883027	0.041392685	4.356025857	NA	NA	NA	NA	1
Non infected	-1.301029996	-0.698970004	-1.301029996	-0.698970004	NA	NA	NA	NA	0
Non infected	-1.301029996	3.808885867	-1.301029996	3.771587481	NA	NA	NA	NA	0
Non infected	-1.301029996	3.301029996	-1.301029996	3.173186268	NA	NA	NA	NA	0
Newly infected	-1.301029996	3.906873535	1.499687083	4.598790507	NA	NA	NA	NA	0
Non infected	-1.301029996	3.738780558	-1.301029996	4.093421685	NA	NA	NA	NA	0
Non infected	1.075546961	5.120573931	1.551449998	4.937016107	NA	NA	NA	NA	1
Non infected	-1.301029996	4.587710965	-1.301029996	4.387389826	NA	NA	NA	NA	0
Non infected	-1.301029996	4.5774918	-1.301029996	4.50242712	NA	NA	NA	NA	0
Non infected	-1.301029996	3.846955325	-1.301029996	3.603144373	NA	NA	NA	NA	0
Non infected	-1.301029996	4.274157849	-1.301029996	4.206825876	NA	NA	NA	NA	0
Non infected	-1.301029996	4.643452676	-1.301029996	4.456366033	NA	NA	NA	NA	0
Non infected	-1.301029996	4.161368002	-1.301029996	4.068185862	NA	NA	NA	NA	0
Non infected	-1.301029996	4.276461804	-1.301029996	4.212187604	NA	NA	NA	NA	0
Non infected	-1.301029996	4.57863921	-1.301029996	4.439332694	NA	NA	NA	NA	0
Non infected	-1.301029996	4.385606274	-1.301029996	4.029383778	NA	NA	NA	NA	0
Non infected	1.382017043	4.507855872	1.204119983	4.235528447	NA	NA	NA	NA	1
Non infected	-1.301029996	4.021189299	-1.301029996	3.945468585	NA	NA	NA	NA	0
Non infected	-1.301029996	4.580924976	-1.301029996	4.503790683	NA	NA	NA	NA	0
Non infected	-1.301029996	3.810904281	-1.301029996	3.63748973	NA	NA	NA	NA	0
Non infected	-1.301029996	4.492760389	-1.301029996	4.783188691	NA	NA	NA	NA	0
Non infected	-1.301029996	4.522444234	-1.301029996	4.376576957	NA	NA	NA	NA	0
Non infected	-1.301029996	4.472756449	-1.301029996	4.618048097	NA	NA	NA	NA	0
Non infected	0.792391689	4.457881897	0.531478917	4.309630167	NA	NA	NA	NA	1
Non infected	-1.301029996	3.584331224	-1.301029996	3.389166084	NA	NA	NA	NA	0
Non infected	-1.301029996	4.240549248	-1.301029996	4.086359831	NA	NA	NA	NA	0
Non infected	-1.301029996	4.290034611	-1.301029996	4.064457989	NA	NA	NA	NA	0
Newly infected	-1.301029996	3.884795364	1.650307523	4.720159303	NA	NA	NA	NA	0
Non infected	1.539076099	4.595496222	1.307496038	4.361727836	NA	NA	NA	NA	1
Non infected	-1.301029996	4.394451681	-1.301029996	4.342422681	NA	NA	NA	NA	0
Non infected	-1.301029996	4.359835482	-1.301029996	4.217483944	NA	NA	NA	NA	0
Non infected	-1.301029996	4.190331698	-1.301029996	3.965201701	NA	NA	NA	NA	0
Non infected	-1.301029996	4.071882007	-1.301029996	3.964730921	NA	NA	NA	NA	0
Non infected	-1.301029996	4.235528447	-1.301029996	3.945960704	NA	NA	NA	NA	0
Non infected	-1.301029996	4.209515015	-1.301029996	3.996511672	NA	NA	NA	NA	0
Non infected	-1.301029996	2.6599162	-1.301029996	2.674861141	NA	NA	NA	NA	0
Non infected	-1.301029996	4.338456494	-1.301029996	4.178976947	NA	NA	NA	NA	0
Non infected	-1	3.713490543	-1.301029996	3.712649702	NA	NA	NA	NA	0
Non infected	1.357934847	4.338456494	0.903089987	4.264817823	NA	NA	NA	NA	1
Non infected	-1.301029996	3.780317312	-1.301029996	3.586587305	NA	NA	NA	NA	0
Non infected	-1.301029996	4.557507202	-1.301029996	4.164352856	NA	NA	NA	NA	0
Non infected	-1.301029996	3.86923172	-1.301029996	4.603144373	NA	NA	NA	NA	0
Non infected	-1	3.225309282	-1	3.146128036	NA	NA	NA	NA	0
Non infected	-1.301029996	3.414973348	-1.301029996	3.354108439	NA	NA	NA	NA	0
Non infected	-0.522878745	3.797267541	-0.522878745	3.717670503	NA	NA	NA	NA	0
Non infected	-1.301029996	4.264817823	-1.301029996	4.093421685	NA	NA	NA	NA	0
Non infected	1.707570176	4.691081492	1.603144373	4.571708832	NA	NA	NA	NA	1
Non infected	-1.301029996	2.88422877	-1.301029996	2.961895474	NA	NA	NA	NA	0
Non infected	-1.301029996	3.766412847	-1.301029996	3.877946952	NA	NA	NA	NA	0
Non infected	0.977723605	4.136720567	0.380211242	4.045322979	NA	NA	NA	NA	1
Non infected	1.484299839	4.638489257	1.181843588	4.522444234	NA	NA	NA	NA	1
Non infected	0.897627091	4.838849091	0.62324929	4.7355989	NA	NA	NA	NA	1
Non infected	-1.301029996	3.214843848	-1.301029996	3.096910013	NA	NA	NA	NA	0
Non infected	-1.301029996	-0.698970004	-1.301029996	-0.698970004	NA	NA	NA	NA	0
Non infected	-1.301029996	4.555094449	-1.301029996	4.29666519	NA	NA	NA	NA	0
Non infected	-1.301029996	3.965671971	-1.301029996	4.1430148	NA	NA	NA	NA	0
Non infected	-1.301029996	4.158362492	-1.301029996	3.878521796	NA	NA	NA	NA	0
Non infected	-1.301029996	4.613841822	-1.301029996	4.348304863	NA	NA	NA	NA	0
Non infected	-1.301029996	4.041392685	-1.301029996	3.761175813	NA	NA	NA	NA	0
Non infected	-1.301029996	3.903632516	-1.301029996	3.654176542	NA	NA	NA	NA	0
Non infected	-1.301029996	4.357934847	-1.301029996	4.127104798	NA	NA	NA	NA	0
Non infected	0.176091259	4.33243846	0.041392685	4.178976947	NA	NA	NA	NA	1
Non infected	1.29666519	4.782472624	1.806179974	4.720985744	NA	NA	NA	NA	1
Non infected	-1	4.478566496	-1	4.176091259	NA	NA	NA	NA	0
Non infected	-1.301029996	4.225309282	-1.301029996	3.752816431	NA	NA	NA	NA	0
Non infected	-1.301029996	3.733999287	-1.301029996	4.053078443	NA	NA	NA	NA	0
Non infected	1.607455023	4.651278014	1.365487985	4.372912003	NA	NA	NA	NA	1
Non infected	-1.301029996	4.428134794	-1.301029996	4.181843588	NA	NA	NA	NA	0
Non infected	-1.301029996	4.158362492	-1.301029996	3.88536122	NA	NA	NA	NA	0
Non infected	-1.301029996	4.294466226	-1.301029996	4.389166084	NA	NA	NA	NA	0
Non infected	-1.301029996	3.564666064	-1.301029996	3.531478917	NA	NA	NA	NA	0
Non infected	1.017033339	4.770852012	1.190331698	4.649334859	NA	NA	NA	NA	1
Non infected	1.230448921	4.656098202	0.949390007	4.348304863	NA	NA	NA	NA	1
Non infected	-1.301029996	4.482873584	-1.301029996	4.195899652	NA	NA	NA	NA	0
Non infected	1.958085849	4.864511081	1.921686475	4.761175813	NA	NA	NA	NA	1
Non infected	-1.301029996	3.638489257	-1.301029996	3.514547753	NA	NA	NA	NA	0
Non infected	0.903089987	4.967547976	0.698970004	4.92890769	NA	NA	NA	NA	1
Non infected	-1.301029996	4.243038049	-1.301029996	4.181843588	NA	NA	NA	NA	0
Non infected	-1.301029996	4.155336037	-1.301029996	4.004321374	NA	NA	NA	NA	0
Non infected	1.079181246	4.625312451	0.908485019	4.267171728	NA	NA	NA	NA	1
Non infected	-1.301029996	3.748188027	-1.301029996	4.164352856	NA	NA	NA	NA	0
Non infected	-1.301029996	4.326335861	-1.301029996	4.260071388	NA	NA	NA	NA	0
Non infected	-0.397940009	4.72916479	-0.522878745	4.766412847	NA	NA	NA	NA	0
Non infected	-1.301029996	3.133538908	-1.301029996	3.117271296	NA	NA	NA	NA	0
Non infected	-1.301029996	4.383815366	-1.301029996	4.212187604	NA	NA	NA	NA	0
Newly infected	-1.301029996	3.305351369	1.705863712	4.532754379	NA	NA	NA	NA	0
Non infected	-1.301029996	4.190331698	-1.301029996	4.049218023	NA	NA	NA	NA	0
Non infected	-1.301029996	4.692846919	-1.301029996	4.707570176	NA	NA	NA	NA	0
Non infected	-1.301029996	4.565847819	-1.301029996	4.45484486	NA	NA	NA	NA	0
Non infected	-1.301029996	3.901458321	-1.301029996	3.691965103	NA	NA	NA	NA	0
Non infected	-1.301029996	5.130333768	-1.301029996	4.930439595	NA	NA	NA	NA	0
Non infected	-1	3.413299764	-1	3.214843848	NA	NA	NA	NA	0
Non infected	-1.301029996	3.181843588	-1.301029996	4.285557309	NA	NA	NA	NA	0
Non infected	1.309630167	4.945960704	1.170261715	4.80685803	NA	NA	NA	NA	1
Non infected	-1.301029996	4.346352974	-1.301029996	4.086359831	NA	NA	NA	NA	0
Non infected	-1.301029996	2.966141733	-1.301029996	3.037426498	NA	NA	NA	NA	0
Non infected	1.563481085	5.294466226	1.494154594	5.037426498	NA	NA	NA	NA	1
Non infected	1.84260924	4.012837225	1.555094449	3.844477176	NA	NA	NA	NA	1
Non infected	-1.301029996	4.809559715	-1.301029996	4.63748973	NA	NA	NA	NA	0
Non infected	1.045322979	3.976808337	0.740362689	3.936513742	NA	NA	NA	NA	1
Non infected	-1.301029996	4.178976947	-1.301029996	3.98721923	NA	NA	NA	NA	0
Non infected	-1.301029996	4.903089987	-1.301029996	4.828015064	NA	NA	NA	NA	0
Non infected	-1.301029996	3.847572659	-1.301029996	3.772321707	NA	NA	NA	NA	0
Non infected	-1.301029996	3.57863921	-1.301029996	3.444044796	NA	NA	NA	NA	0
Non infected	-1.301029996	3.974511693	-1.301029996	3.567026366	NA	NA	NA	NA	0
Non infected	-1.301029996	4.812244697	-1.301029996	4.733197265	NA	NA	NA	NA	0
Non infected	-1.301029996	3.352182518	-1.301029996	3.23299611	NA	NA	NA	NA	0
Non infected	-1.301029996	3.45331834	-1.301029996	3.389166084	NA	NA	NA	NA	0
Non infected	-1.301029996	4.841984805	-1.301029996	4.618048097	NA	NA	NA	NA	0
Non infected	-1.301029996	3.600972896	-1	4.012837225	NA	NA	NA	NA	0
Non infected	-1.301029996	4.62838893	-1.301029996	4.365487985	NA	NA	NA	NA	0
Non infected	-1	4.725094521	-1.301029996	4.214843848	NA	NA	NA	NA	0
Non infected	1.079181246	4.45331834	0.968482949	4.071882007	NA	NA	NA	NA	1
Non infected	-1.301029996	3.88592634	-1.301029996	3.783188691	NA	NA	NA	NA	0
Non infected	-1.301029996	4.041392685	-1.301029996	3.787460475	NA	NA	NA	NA	0
Non infected	-1.301029996	4.624282096	-1.301029996	4.5132176	NA	NA	NA	NA	0
Non infected	1.556302501	4.606381365	1.537819095	4.530199698	NA	NA	NA	NA	1
Non infected	-1.301029996	4.294466226	-1.301029996	4.037426498	NA	NA	NA	NA	0
Non infected	-1.301029996	-0.698970004	-1.301029996	-0.698970004	NA	NA	NA	NA	0
Newly infected	-1	3.294466226	1.474216264	4.36361198	NA	NA	NA	NA	0
Non infected	-1.301029996	2.779596491	-1.301029996	2.709269961	NA	NA	NA	NA	0
Newly infected	-1.301029996	4.100370545	1.936010796	4.608526034	NA	NA	NA	NA	0
Non infected	0.672097858	3.916453949	0.414973348	3.841984805	NA	NA	NA	NA	1
Non infected	1.117271296	4.924279286	1.117271296	4.809559715	NA	NA	NA	NA	1
Non infected	-1.301029996	3.816903839	-1.301029996	3.656098202	NA	NA	NA	NA	0
Non infected	-1.301029996	4.618048097	-1.301029996	4.371067862	NA	NA	NA	NA	0
Non infected	-1.301029996	5	-1.301029996	4.789580712	NA	NA	NA	NA	0
Non infected	1.802089258	4.739572344	2.206825876	4.603144373	NA	NA	NA	NA	1
Non infected	-1.301029996	4.693726949	-1.301029996	4.294466226	NA	NA	NA	NA	0
Non infected	-1.301029996	3.812913357	-1.301029996	3.678518379	NA	NA	NA	NA	0
Non infected	-1.301029996	4.238046103	-1.301029996	4.041392685	NA	NA	NA	NA	0
Non infected	-1.301029996	3.835056102	-1.301029996	3.53529412	NA	NA	NA	NA	0
Non infected	-1.301029996	4.914343157	-1.301029996	4.639486489	NA	NA	NA	NA	0
Non infected	-1.301029996	4.519827994	-1.301029996	4.271841607	NA	NA	NA	NA	0
Non infected	1.496929648	4.660865478	1.356025857	4.568201724	NA	NA	NA	NA	1
Non infected	-1.301029996	3.919601024	-1.301029996	3.683947131	NA	NA	NA	NA	0
Non infected	-1.301029996	4.495544338	-1.301029996	4.264817823	NA	NA	NA	NA	0
Non infected	-1.301029996	3.682145076	-1.301029996	3.561101384	NA	NA	NA	NA	0
Non infected	-1.301029996	3.922725458	-1.301029996	3.760422483	NA	NA	NA	NA	0
Non infected	-1.301029996	4.352182518	-1.301029996	3.994756945	NA	NA	NA	NA	0
Non infected	-0.096910013	4.086359831	-0.22184875	4.029383778	NA	NA	NA	NA	0
Non infected	-1.301029996	4.260071388	-1.301029996	3.850646235	NA	NA	NA	NA	0
Non infected	-1.301029996	3.624282096	-1.301029996	3.540329475	NA	NA	NA	NA	0
Non infected	-1.301029996	3	-1.301029996	2.963315511	NA	NA	NA	NA	0
Non infected	-1.301029996	4.471291711	-1.301029996	4.149219113	NA	NA	NA	NA	0
Non infected	-1.301029996	3.445604203	-1.301029996	3.45484486	NA	NA	NA	NA	0
Non infected	-1.301029996	3.979092901	-1.301029996	3.95230801	NA	NA	NA	NA	0
Non infected	-1.301029996	3.795880017	-1.301029996	4.212187604	NA	NA	NA	NA	0
Non infected	2.012837225	4.702430536	1.795880017	4.50242712	NA	NA	NA	NA	1
Non infected	-1.301029996	4.041392685	-1.301029996	3.913813852	NA	NA	NA	NA	0
Non infected	-1.301029996	3.847572659	-1.301029996	3.507855872	NA	NA	NA	NA	0
Non infected	-1.301029996	4.665580991	-1.301029996	4.549003262	NA	NA	NA	NA	0
Non infected	-1.301029996	4.621176282	-1.301029996	4.193124598	NA	NA	NA	NA	0
Non infected	-1.301029996	4.149219113	-1.301029996	3.871572936	NA	NA	NA	NA	0
Non infected	-1.301029996	4.784617293	-1.301029996	4.348304863	NA	NA	NA	NA	0
Non infected	-0.522878745	3.936513742	-0.522878745	3.69019608	NA	NA	NA	NA	0
Non infected	-1.301029996	4.451786436	-1.301029996	4.675778342	NA	NA	NA	NA	0
Non infected	-1.301029996	4.792391689	-1.301029996	4.666517981	NA	NA	NA	NA	0
Newly infected	-1.301029996	3.521138084	0.929418926	4.380211242	NA	NA	NA	NA	0
Non infected	-1.301029996	4.161368002	-1.301029996	3.963315511	NA	NA	NA	NA	0
Non infected	-1.301029996	4.278753601	-1.301029996	3.98721923	NA	NA	NA	NA	0
Non infected	-1.301029996	3.752816431	-1.301029996	3.699837726	NA	NA	NA	NA	0
Non infected	-1.301029996	3.5774918	-1.301029996	3.401400541	NA	NA	NA	NA	0
Non infected	-1.301029996	2.958085849	-1.301029996	2.866287339	NA	NA	NA	NA	0
Non infected	1.152288344	4.633468456	0.949390007	4.58546073	NA	NA	NA	NA	1
Newly infected	0.579783597	4.51054501	1.515873844	4.283301229	NA	NA	NA	NA	1
Non infected	-1.301029996	5.093421685	-1.301029996	5.037426498	NA	NA	NA	NA	0
Non infected	-1.301029996	3.57863921	-1.301029996	4.252853031	NA	NA	NA	NA	0
Non infected	1.669316881	4.897627091	1.423245874	4.868056362	NA	NA	NA	NA	1
Non infected	-1.301029996	3.718501689	-1.301029996	3.617000341	NA	NA	NA	NA	0
Non infected	1.089905111	4.667452953	1.041392685	4.495544338	NA	NA	NA	NA	1
Non infected	-1.301029996	4.093421685	-1.301029996	3.909556029	NA	NA	NA	NA	0
Non infected	-1.301029996	4.860338007	-1.301029996	4.755874856	NA	NA	NA	NA	0
Non infected	1.850646235	5.264817823	2.004321374	5.004321374	NA	NA	NA	NA	1
Non infected	-1.301029996	4.113943352	-1.301029996	3.888179494	NA	NA	NA	NA	0
Non infected	-1.301029996	4.230448921	-1.301029996	3.911157609	NA	NA	NA	NA	0
Non infected	-1.301029996	4.149219113	-1.301029996	4.173186268	NA	NA	NA	NA	0
Non infected	-1.301029996	4.463892989	-1.301029996	4.28780173	NA	NA	NA	NA	0
Non infected	-1.301029996	4.475671188	-1.301029996	4.330413773	NA	NA	NA	NA	0
Non infected	-1.301029996	4.281033367	-1.301029996	4.201397124	NA	NA	NA	NA	0
Non infected	-1.301029996	3.956648579	-1.301029996	4.255272505	NA	NA	NA	NA	0
Non infected	-1.301029996	3.620136055	-1.301029996	3.527629901	NA	NA	NA	NA	0
Non infected	-1.301029996	4.617000341	-1.301029996	4.472756449	NA	NA	NA	NA	0
Non infected	-1.301029996	3.99343623	-1.301029996	3.850033258	NA	NA	NA	NA	0
Non infected	-1.301029996	4.605305046	-1.301029996	4.338456494	NA	NA	NA	NA	0
Non infected	-1.301029996	3.848189117	-1.301029996	4.195899652	NA	NA	NA	NA	0
Non infected	-1.301029996	3.886490725	-1.301029996	3.773054693	NA	NA	NA	NA	0
Non infected	2.093421685	5.075546961	2.021189299	4.878521796	NA	NA	NA	NA	1
Non infected	-1.301029996	4.593286067	-1.301029996	4.559906625	NA	NA	NA	NA	0
Non infected	1.315970345	4.868056362	1.281033367	4.774516966	NA	NA	NA	NA	1
Non infected	-1.301029996	4.161368002	-1.301029996	3.893206753	NA	NA	NA	NA	0
Non infected	-1.301029996	3.549003262	-1.301029996	3.460897843	NA	NA	NA	NA	0
Non infected	-1	3.858537198	-1.301029996	3.784617293	NA	NA	NA	NA	0
Non infected	-1.301029996	3.698970004	-1.301029996	3.553883027	NA	NA	NA	NA	0
Non infected	-1.301029996	3.970346876	-1.301029996	3.915927212	NA	NA	NA	NA	0
Non infected	-1.301029996	4.960470778	-1.301029996	4.588831726	NA	NA	NA	NA	0
Non infected	-1.301029996	3.692846919	-1.301029996	3.604226053	NA	NA	NA	NA	0
Non infected	-1.301029996	-0.698970004	-1.301029996	-0.698970004	NA	NA	NA	NA	0
Non infected	1.63447727	4.574031268	1.46686762	4.372912003	NA	NA	NA	NA	1
Non infected	0.857332496	4.496929648	0.832508913	4.305351369	NA	NA	NA	NA	1
Non infected	1.463892989	4.629409599	1.23299611	4.51054501	NA	NA	NA	NA	1
Non infected	0.380211242	4.243038049	0.041392685	4.146128036	NA	NA	NA	NA	1
Non infected	1.613841822	3.985426474	1.303196057	3.84135947	NA	NA	NA	NA	1
Non infected	0.568201724	4.225309282	0.342422681	3.925312091	NA	NA	NA	NA	1
Non infected	-1.301029996	3.537819095	-1.301029996	3.603144373	NA	NA	NA	NA	0
Non infected	0.763427994	4.330413773	0.491361694	4.298853076	NA	NA	NA	NA	1
Non infected	-1.301029996	3.80685803	-1.301029996	3.761175813	NA	NA	NA	NA	0
Non infected	1.474216264	4.87909588	1.320146286	4.754348336	NA	NA	NA	NA	1
Non infected	-1.301029996	3.465382851	-1.301029996	3.387389826	NA	NA	NA	NA	0
Non infected	-1.301029996	3.809559715	-1.301029996	3.63748973	NA	NA	NA	NA	0
Non infected	-1.301029996	3.733999287	-1.301029996	4.053078443	NA	NA	NA	NA	0
Non infected	-1.301029996	4.733999287	-1.301029996	4.572871602	NA	NA	NA	NA	0
Non infected	-1.301029996	4.772321707	-1.301029996	4.630427875	NA	NA	NA	NA	0
Non infected	-1.301029996	4.650307523	-1.301029996	4.28780173	NA	NA	NA	NA	0
Non infected	-1.301029996	4.58546073	-1.301029996	4.328379603	NA	NA	NA	NA	0
Non infected	-1.301029996	4.789580712	-1.301029996	4.344392274	NA	NA	NA	NA	0
Non infected	0.477121255	4.671172843	0.342422681	4.541579244	NA	NA	NA	NA	1
Non infected	-1.301029996	3.586587305	-1.301029996	3.356025857	NA	NA	NA	NA	0
Non infected	-1.301029996	3.909020854	-1.301029996	3.650307523	NA	NA	NA	NA	0
Non infected	-1.301029996	3.605305046	-1.301029996	3.29666519	NA	NA	NA	NA	0
Non infected	-1.301029996	4.093421685	-1.301029996	3.970346876	NA	NA	NA	NA	0
Non infected	-1.301029996	4.806179974	-1.301029996	4.5774918	NA	NA	NA	NA	0
Non infected	-1.301029996	4.945960704	-1.301029996	4.784617293	NA	NA	NA	NA	0
Non infected	-1.301029996	4.666517981	-1.301029996	4.515873844	NA	NA	NA	NA	0
Non infected	-1.301029996	4.274157849	-1.301029996	3.883093359	NA	NA	NA	NA	0
Non infected	-1.301029996	4.222716471	-1.301029996	3.850646235	NA	NA	NA	NA	0
Newly infected	-1.301029996	3.557507202	1.517195898	4.26245109	NA	NA	NA	NA	0
Non infected	-1.301029996	4.086359831	-1.301029996	3.850646235	NA	NA	NA	NA	0
Non infected	-1.301029996	4.663700925	-1.301029996	4.465382851	NA	NA	NA	NA	0
Non infected	1.214843848	4.51054501	0.986771734	4.252853031	NA	NA	NA	NA	1
Non infected	-1.301029996	3.869818208	-1.301029996	4.068185862	NA	NA	NA	NA	0
Non infected	-1	3.69019608	-1	3.517195898	NA	NA	NA	NA	0
Non infected	-1.301029996	4.587710965	-1.301029996	4.303196057	NA	NA	NA	NA	0
Non infected	-1	4.859738566	-1	4.474216264	NA	NA	NA	NA	0
Non infected	-1.301029996	4.155336037	-1.301029996	3.879669206	NA	NA	NA	NA	0
Non infected	0.908485019	4.517195898	0.633468456	4.206825876	NA	NA	NA	NA	1
Non infected	0.51851394	4.873901598	0.361727836	4.743509765	NA	NA	NA	NA	1
Non infected	1.463892989	5.056904851	1.149219113	4.839478047	NA	NA	NA	NA	1
Non infected	1.989894564	5.071882007	2.181843588	4.738780558	NA	NA	NA	NA	1
Newly infected	-1.301029996	3.742725131	1.496929648	4.666517981	NA	NA	NA	NA	0
Non infected	1.922725458	4.722633923	1.737192643	4.645422269	NA	NA	NA	NA	1
Non infected	1.255272505	4.707570176	1.017033339	4.613841822	NA	NA	NA	NA	1
Non infected	-1.301029996	4.494154594	-1.301029996	4.130333768	NA	NA	NA	NA	0
Non infected	-1.301029996	-0.698970004	-1.301029996	-0.698970004	NA	NA	NA	NA	0
Non infected	-1.301029996	4.766412847	-1.301029996	4.385606274	NA	NA	NA	NA	0
Newly infected	-1.301029996	4.488550717	0.897627091	4.487138375	NA	NA	NA	NA	0
Non infected	-1.301029996	4.075546961	-1.301029996	3.959041392	NA	NA	NA	NA	0
Non infected	-1.301029996	4.580924976	-1.301029996	4.348304863	NA	NA	NA	NA	0
Non infected	-1.301029996	4.521138084	-1.301029996	4.374748346	NA	NA	NA	NA	0
Non infected	-1.301029996	4.243038049	-1.301029996	4.475671188	NA	NA	NA	NA	0
Non infected	-1.301029996	3.969881644	-1.301029996	3.718501689	NA	NA	NA	NA	0
Non infected	-1.301029996	4.008600172	-1.301029996	3.846955325	NA	NA	NA	NA	0
Non infected	-1.301029996	4.805500858	-1.301029996	4.603144373	NA	NA	NA	NA	0
Non infected	-1.301029996	4.093421685	-1.301029996	3.996949248	NA	NA	NA	NA	0
Non infected	-1.301029996	4.580924976	-1.301029996	4.328379603	NA	NA	NA	NA	0
Non infected	-1.301029996	4.782472624	-1.301029996	4.357934847	NA	NA	NA	NA	0
Non infected	-1.301029996	4.212187604	-1.301029996	3.746634199	NA	NA	NA	NA	0
Non infected	-1.301029996	4.274157849	-1.301029996	3.939019776	NA	NA	NA	NA	0
Non infected	-1.301029996	4.29666519	-1.301029996	4.178976947	NA	NA	NA	NA	0
Non infected	1.411619706	0.423245874	1.195899652	0.361727836	NA	NA	NA	NA	0
Non infected	-1.301029996	3.276461804	-1.301029996	3.274157849	NA	NA	NA	NA	0
Non infected	-1.301029996	3.668385917	-1.301029996	3.86569606	NA	NA	NA	NA	0
Non infected	-1.301029996	4.706717782	-1.301029996	4.509202522	NA	NA	NA	NA	0
Non infected	-1.301029996	4.217483944	-1.301029996	3.875639937	NA	NA	NA	NA	0
Non infected	1.568201724	4.716003344	1.439332694	4.598790507	NA	NA	NA	NA	1
Non infected	-1	4.045322979	-1	4.346352974	NA	NA	NA	NA	0
Non infected	-1.301029996	3.780317312	-1.301029996	3.544068044	NA	NA	NA	NA	0
Newly infected	-1.301029996	3.599883072	1.278753601	4.506505032	NA	NA	NA	NA	0
Non infected	-1.301029996	4.29666519	-1.301029996	4.26245109	NA	NA	NA	NA	0
Non infected	-1.301029996	3.45331834	-1.301029996	3.385606274	NA	NA	NA	NA	0
Non infected	1.334453751	4.618048097	1.167317335	4.525044807	NA	NA	NA	NA	1
Non infected	-1.301029996	4.336459734	-1.301029996	3.970346876	NA	NA	NA	NA	0
Newly infected	-1.301029996	3.737192643	1.037426498	4.815577748	NA	NA	NA	NA	0
Non infected	-1.301029996	3.505149978	-1.301029996	3.382017043	NA	NA	NA	NA	0
Non infected	-1.301029996	2.36361198	-1.301029996	2.485721426	NA	NA	NA	NA	0
Non infected	-1.301029996	3.948412966	-1.301029996	3.879669206	NA	NA	NA	NA	0
Non infected	1.624282096	4.756636108	1.354108439	4.57863921	NA	NA	NA	NA	1
Non infected	-1	4.230448921	-1	3.844477176	NA	NA	NA	NA	0
Non infected	-1.301029996	5.037426498	-1.301029996	4.786751422	NA	NA	NA	NA	0
Non infected	-1.301029996	3.469822016	-1.301029996	3.049218023	NA	NA	NA	NA	0
Non infected	-1.301029996	4.23299611	-1.301029996	3.998259338	NA	NA	NA	NA	0
Non infected	-1.301029996	4.722633923	-1.301029996	4.238046103	NA	NA	NA	NA	0
Non infected	-1	4.217483944	-1	4.250420002	NA	NA	NA	NA	0
Non infected	0.653212514	4.851258349	1.235528447	4.67669361	NA	NA	NA	NA	1
Non infected	-1.301029996	2.089905111	-1.301029996	2.029383778	NA	NA	NA	NA	0
Newly infected	-1	4.45484486	0.968482949	4.711807229	NA	NA	NA	NA	0
Non infected	-1.301029996	4.359835482	-1.301029996	3.91750551	NA	NA	NA	NA	0
Non infected	-1.301029996	3.348304863	-1.301029996	3.204119983	NA	NA	NA	NA	0
Non infected	-1.301029996	4.437750563	-1.301029996	4.164352856	NA	NA	NA	NA	0
Newly infected	-0.522878745	4.294466226	0.322219295	4.184691431	NA	NA	NA	NA	0
Non infected	-1.301029996	5.123851641	-1.301029996	4.942504106	NA	NA	NA	NA	0
Non infected	-1.301029996	4.378397901	-1.301029996	4.33243846	NA	NA	NA	NA	0
Non infected	-1.301029996	3.720985744	-1.301029996	3.64246452	NA	NA	NA	NA	0
Non infected	1.428134794	4.33243846	1.170261715	4.089905111	NA	NA	NA	NA	1
Non infected	-1.301029996	3.992553518	-1.301029996	4.305351369	NA	NA	NA	NA	0
Non infected	-1.301029996	5.193124598	-1.301029996	4.989004616	NA	NA	NA	NA	0
Non infected	-1.301029996	3.742725131	-1.301029996	4.243038049	NA	NA	NA	NA	0
Non infected	-1.301029996	4.049218023	-1.301029996	4.482873584	NA	NA	NA	NA	0
Non infected	-1.301029996	4.365487985	-1.301029996	4.176091259	NA	NA	NA	NA	0
Non infected	-1	3.949390007	-1	3.820857989	NA	NA	NA	NA	0
Non infected	-1.301029996	4.600972896	-1.301029996	4.274157849	NA	NA	NA	NA	0
Non infected	1.764176132	4.609594409	1.568201724	4.311753861	NA	NA	NA	NA	1
Non infected	-1	4.079181246	-1	4.382017043	NA	NA	NA	NA	0
Non infected	-1.301029996	4.29666519	-1.301029996	4.075546961	NA	NA	NA	NA	0
Non infected	-1.301029996	4.161368002	-1.301029996	3.618048097	NA	NA	NA	NA	0
Non infected	-1.301029996	3.574031268	-1.301029996	3.632457292	NA	NA	NA	NA	0
Newly infected	-1.301029996	3.904174368	1.673020907	4.828659897	NA	NA	NA	NA	0
Non infected	-1.301029996	4.591064607	-1.301029996	4.217483944	NA	NA	NA	NA	0
Non infected	1.481442629	4.824125834	1.432969291	4.495544338	NA	NA	NA	NA	1
Non infected	-1.301029996	4.506505032	-1.301029996	4.320146286	NA	NA	NA	NA	0
Non infected	-1.301029996	4.820857989	-1.301029996	4.584331224	NA	NA	NA	NA	0
Newly infected	-1.301029996	3.934498451	-0.698970004	3.759667845	NA	NA	NA	NA	0
Non infected	-1.301029996	3.948901761	-1.301029996	3.673941999	NA	NA	NA	NA	0
Non infected	-1	4.307496038	-1.301029996	4.008600172	NA	NA	NA	NA	0
Non infected	1.700703717	4.84509804	1.403120521	4.688419822	NA	NA	NA	NA	1
Non infected	-1	4.322219295	-1	4.478566496	NA	NA	NA	NA	0
Newly infected	-1.301029996	4.475671188	1.267171728	5.017033339	NA	NA	NA	NA	0
Non infected	-1.301029996	4.814247596	-1.301029996	4.238046103	NA	NA	NA	NA	0
Non infected	1.326335861	4.243038049	1.278753601	3.895974732	NA	NA	NA	NA	1
Non infected	-1.301029996	4.255272505	-1.301029996	4.522444234	NA	NA	NA	NA	0
Non infected	-1.301029996	4.206825876	-1.301029996	4.071882007	NA	NA	NA	NA	0
Non infected	-1.301029996	4.206825876	-1.301029996	4.193124598	NA	NA	NA	NA	0
Non infected	-1.301029996	4.367355921	-1.301029996	4.068185862	NA	NA	NA	NA	0
Non infected	-1.301029996	4.045322979	-1.301029996	3.796574333	NA	NA	NA	NA	0
Newly infected	-1.301029996	3.469822016	0.255272505	4.621176282	NA	NA	NA	NA	0
Non infected	-1.301029996	3.264817823	-1.301029996	3.77815125	NA	NA	NA	NA	0
Non infected	-1.301029996	4.519827994	-1.301029996	3.911157609	NA	NA	NA	NA	0
Non infected	-1.301029996	3.766412847	-1.301029996	3.925312091	NA	NA	NA	NA	0
Non infected	-1.301029996	4.378397901	-1.301029996	4.071882007	NA	NA	NA	NA	0
Newly infected	-1.301029996	2.783188691	0.799340549	4.709269961	NA	NA	NA	NA	0
Non infected	-1.301029996	4.608526034	-1.301029996	4.549003262	NA	NA	NA	NA	0
Non infected	0.770852012	4.839478047	0.707570176	5.217483944	NA	NA	NA	NA	1
Non infected	1.457881897	4.46686762	1.44870632	4.230448921	NA	NA	NA	NA	1
Non infected	-1.301029996	4.53529412	-1.301029996	4.240549248	NA	NA	NA	NA	0
Non infected	-1.301029996	4.719331287	-1.301029996	4.718501689	NA	NA	NA	NA	0
Non infected	-1.301029996	3.985875357	-1.301029996	3.658964843	NA	NA	NA	NA	0
Non infected	-1.301029996	4.318063335	-1.301029996	4.079181246	NA	NA	NA	NA	0
Non infected	-1.301029996	4.592176757	-1.301029996	4.387389826	NA	NA	NA	NA	0
Non infected	-1.301029996	4.152288344	-1.301029996	4.008600172	NA	NA	NA	NA	0
Non infected	-1.301029996	4.139879086	-1.301029996	3.829303773	NA	NA	NA	NA	0
Non infected	-1.301029996	3.264817823	-1.301029996	3.240549248	NA	NA	NA	NA	0
Non infected	-1	4.617000341	-1	4.44870632	NA	NA	NA	NA	0
Non infected	-1.301029996	4.348304863	-1.301029996	4.217483944	NA	NA	NA	NA	0
Non infected	-1.301029996	4.741151599	-1.301029996	4.499687083	NA	NA	NA	NA	0
Non infected	-1.301029996	4.819543936	-1.301029996	4.720985744	NA	NA	NA	NA	0
Non infected	-1.301029996	3.79518459	-1.301029996	3.318063335	NA	NA	NA	NA	0
Non infected	2.136720567	4.324282455	1.857332496	4.033423755	NA	NA	NA	NA	1
Non infected	-1	4.62324929	-1.301029996	4.501059262	NA	NA	NA	NA	0
Non infected	-1.301029996	4.198657087	-1.301029996	3.794488047	NA	NA	NA	NA	0
Non infected	-1.301029996	4.149219113	-1.301029996	3.928395852	NA	NA	NA	NA	0
Non infected	-1.301029996	3.846955325	-1.301029996	3.761175813	NA	NA	NA	NA	0
Non infected	-1.301029996	4.033423755	-1.301029996	4.217483944	NA	NA	NA	NA	0
Non infected	0.176091259	4.746634199	0.146128036	4.696356389	NA	NA	NA	NA	1
Non infected	1.447158031	4.909020854	1.096910013	4.621176282	NA	NA	NA	NA	1
Non infected	-1.301029996	4.301029996	-1.301029996	3.926342447	NA	NA	NA	NA	0
Newly infected	-1.301029996	4.10720997	0.954242509	4.809559715	NA	NA	NA	NA	0
Non infected	-1.301029996	3.383815366	-1.301029996	3.217483944	NA	NA	NA	NA	0
Non infected	-1.301029996	4.247973266	-1.301029996	3.873901598	NA	NA	NA	NA	0
Non infected	-1.301029996	-0.698970004	-1.301029996	-0.698970004	NA	NA	NA	NA	0
Non infected	-1	4.392696953	-1	4.33243846	NA	NA	NA	NA	0
Non infected	-1.301029996	3.46834733	-1.301029996	3.392696953	NA	NA	NA	NA	0
Non infected	0.924279286	4.004321374	0.897627091	4.378397901	NA	NA	NA	NA	1
Non infected	-1.301029996	4.650307523	-1.301029996	4.380211242	NA	NA	NA	NA	0
Newly infected	-1.301029996	3.920123326	1.004321374	4.653212514	NA	NA	NA	NA	0
Non infected	-1.301029996	4.387389826	-1.301029996	4.170261715	NA	NA	NA	NA	0
Non infected	-1.301029996	3.730782276	-1.301029996	3.592176757	NA	NA	NA	NA	0
Non infected	0.949390007	4.803457116	0.770852012	4.626340367	NA	NA	NA	NA	1
Non infected	1.525044807	1.650307523	1.387389826	1.346352974	NA	NA	NA	NA	0
Non infected	-1.301029996	3.961421094	-1.301029996	3.824125834	NA	NA	NA	NA	0
Non infected	0.447158031	5.350248018	0.204119983	5.117271296	NA	NA	NA	NA	1
Non infected	-1.301029996	3.92890769	-1.301029996	3.62838893	NA	NA	NA	NA	0
Non infected	-1.301029996	3.792391689	-1.301029996	3.694605199	NA	NA	NA	NA	0
Non infected	0.748188027	-0.214670165	1.161368002	0.875639937	NA	NA	NA	NA	0
Non infected	-1.301029996	3.658964843	-1.301029996	3.541579244	NA	NA	NA	NA	0
Non infected	-1.301029996	4.158362492	-1.301029996	3.960470778	NA	NA	NA	NA	0
Non infected	1.309630167	4.625312451	1.136720567	4.357934847	NA	NA	NA	NA	1
Non infected	-1.301029996	2.744292983	-1.301029996	2.668385917	NA	NA	NA	NA	0
Non infected	-1.301029996	3.979092901	-1.301029996	3.766412847	NA	NA	NA	NA	0
Non infected	-1.301029996	4.619093331	-1.301029996	4.294466226	NA	NA	NA	NA	0
Non infected	0.963787827	4.037426498	0.86923172	3.930949031	NA	NA	NA	NA	1
Non infected	-1.301029996	4.26245109	-1.301029996	3.752048448	NA	NA	NA	NA	0
Non infected	-1.301029996	4.017033339	-1.301029996	3.651278014	NA	NA	NA	NA	0
Non infected	-1.301029996	3.487138375	-1.301029996	3.117271296	NA	NA	NA	NA	0
Non infected	-1.301029996	4.7084209	-1.301029996	4.494154594	NA	NA	NA	NA	0
Non infected	-1.301029996	3.77524626	-1.301029996	3.602059991	NA	NA	NA	NA	0
Non infected	-1.301029996	3.961895474	-1.301029996	3.552668216	NA	NA	NA	NA	0
Non infected	-1.301029996	-0.698970004	-1.301029996	-0.698970004	NA	NA	NA	NA	0
Non infected	-1.301029996	4.622214023	-1.301029996	4.305351369	NA	NA	NA	NA	0
Newly infected	-1.301029996	4.274157849	0.977723605	4.53529412	NA	NA	NA	NA	0
Non infected	-1.301029996	3.563481085	-1.301029996	3.204119983	NA	NA	NA	NA	0
Non infected	-1.301029996	4.775974331	-1.301029996	4.350248018	NA	NA	NA	NA	0
Non infected	-1.301029996	4.491361694	-1.301029996	4.178976947	NA	NA	NA	NA	0
Non infected	-1.301029996	3.815577748	-1.301029996	3.711807229	NA	NA	NA	NA	0
Newly infected	-1.301029996	3.193124598	1.649334859	4.198657087	NA	NA	NA	NA	0
Non infected	-1.301029996	4.209515015	-1.301029996	3.856124444	NA	NA	NA	NA	0
Non infected	-1.301029996	4.51054501	-1.301029996	4.212187604	NA	NA	NA	NA	0
Non infected	-1.301029996	4.075546961	-1.301029996	3.803457116	NA	NA	NA	NA	0
Non infected	-1	4.542825427	-1	4.133538908	NA	NA	NA	NA	0
Non infected	-1.301029996	4.29666519	-1.301029996	3.912222057	NA	NA	NA	NA	0
Non infected	1.230448921	4.926342447	1.613841822	4.830588669	NA	NA	NA	NA	1
Non infected	-1.301029996	4.627365857	-1.301029996	4.23299611	NA	NA	NA	NA	0
Non infected	-1	4.240549248	-1.301029996	4.068185862	NA	NA	NA	NA	0
Non infected	-1.301029996	3.884795364	-1.301029996	3.636487896	NA	NA	NA	NA	0
Non infected	1.136720567	5.103803721	0.934498451	4.959041392	NA	NA	NA	NA	1
Non infected	-1	3.496929648	-1.301029996	3.303196057	NA	NA	NA	NA	0
Non infected	-1.301029996	-0.698970004	-1.301029996	-0.698970004	NA	NA	NA	NA	0
Non infected	-1.301029996	4.315970345	-1.301029996	4.086359831	NA	NA	NA	NA	0
Non infected	-1.301029996	4.294466226	-1.301029996	3.791690649	NA	NA	NA	NA	0
Non infected	-1.301029996	4.271841607	-1.301029996	4.021189299	NA	NA	NA	NA	0
Non infected	-1.301029996	3.662757832	-1.301029996	4.328379603	NA	NA	NA	NA	0
Non infected	-1.301029996	4.655138435	-1.301029996	4.517195898	NA	NA	NA	NA	0
Newly infected	-1.301029996	4.117271296	1.365487985	4.829303773	NA	NA	NA	NA	0
Non infected	-1	4.220108088	-1.301029996	3.949390007	NA	NA	NA	NA	0
Non infected	-1.301029996	4.593286067	-1.301029996	4.342422681	NA	NA	NA	NA	0
Non infected	-1	3.931457871	-1	3.830588669	NA	NA	NA	NA	0
Non infected	-1	4.33243846	-1	4.222716471	NA	NA	NA	NA	0
Non infected	-1.301029996	4.305351369	-1.301029996	3.998259338	NA	NA	NA	NA	0
Non infected	1.617000341	5.08278537	1.428134794	4.7355989	NA	NA	NA	NA	1
Non infected	-0.301029996	3.127104798	-0.301029996	3.064457989	NA	NA	NA	NA	0
Non infected	0.903089987	4.743509765	0.579783597	4.484299839	NA	NA	NA	NA	1
Non infected	-1.301029996	-0.698970004	-1.301029996	-0.698970004	NA	NA	NA	NA	0
Non infected	-1.301029996	4.252853031	-1.301029996	4.004321374	NA	NA	NA	NA	0
Non infected	-1.301029996	4.650307523	-1.301029996	4.318063335	NA	NA	NA	NA	0
Non infected	1.152288344	4.833147112	0.959041392	4.557507202	NA	NA	NA	NA	1
Non infected	-0.397940009	3.57054294	-0.522878745	3.482873584	NA	NA	NA	NA	0
Non infected	1.95616843	4.462397998	1.663700925	4.201397124	NA	NA	NA	NA	1
Non infected	-1.301029996	4.230448921	-1.301029996	3.898725182	NA	NA	NA	NA	0
Non infected	-1.301029996	4.267171728	-1.301029996	4.133538908	NA	NA	NA	NA	0
Non infected	-1.301029996	4.707570176	-1.301029996	4.596597096	NA	NA	NA	NA	0
Non infected	-1.301029996	4.760422483	-1.301029996	4.093421685	NA	NA	NA	NA	0
Non infected	1.103803721	4.167317335	0.857332496	3.948901761	NA	NA	NA	NA	1
Non infected	-1.301029996	4.292256071	-1.301029996	3.887054378	NA	NA	NA	NA	0
Non infected	-1.301029996	4.269512944	-1.301029996	3.968949681	NA	NA	NA	NA	0
Non infected	-1.301029996	4.683947131	-1.301029996	4.587710965	NA	NA	NA	NA	0
Non infected	-1.301029996	4.505149978	-1.301029996	4.369215857	NA	NA	NA	NA	0
Non infected	-1.301029996	4.571708832	-1.301029996	4.267171728	NA	NA	NA	NA	0
Non infected	-1.301029996	4.434568904	-1.301029996	4.155336037	NA	NA	NA	NA	0
Non infected	1.511883361	4.926342447	1.5289167	4.800029359	NA	NA	NA	NA	1
Non infected	-1.301029996	4.086359831	-1.301029996	4.008600172	NA	NA	NA	NA	0
Newly infected	-1.301029996	3.811575006	1.164352856	4.705007959	NA	NA	NA	NA	0
Non infected	-1.301029996	4.28780173	-1.301029996	3.898725182	NA	NA	NA	NA	0
Non infected	-1.301029996	4.130333768	-1.301029996	3.850646235	NA	NA	NA	NA	0
Non infected	-1.301029996	4.796574333	-1.301029996	4.5774918	NA	NA	NA	NA	0
Non infected	-1	4.478566496	-1	4.271841607	NA	NA	NA	NA	0
Non infected	-1	3.777426822	-1	3.562292864	NA	NA	NA	NA	0
Non infected	-1.301029996	3.648360011	-1.301029996	3.459392488	NA	NA	NA	NA	0
Non infected	-1	3.745855195	-1.301029996	3.544068044	NA	NA	NA	NA	0
Non infected	-1.301029996	4.021189299	-1.301029996	3.795880017	NA	NA	NA	NA	0
Non infected	-1.301029996	4.369215857	-1.301029996	3.887054378	NA	NA	NA	NA	0
Non infected	1.385606274	4.559906625	1.369215857	4.371067862	NA	NA	NA	NA	1
Non infected	-1.301029996	5.113943352	-1.301029996	4.886490725	NA	NA	NA	NA	0
Non infected	1.574031268	4.315970345	1.51054501	4.671172843	NA	NA	NA	NA	1
Non infected	-1.301029996	4.056904851	-1.301029996	3.655138435	NA	NA	NA	NA	0
Non infected	-1.301029996	3.978180517	-1.301029996	4.498310554	NA	NA	NA	NA	0
Non infected	-1.301029996	4.23299611	-1.301029996	4.33243846	NA	NA	NA	NA	0
Non infected	-1.301029996	4.212187604	-1.301029996	3.79518459	NA	NA	NA	NA	0
Non infected	-0.698970004	4.274157849	-0.698970004	4.201397124	NA	NA	NA	NA	0
Non infected	0.973127854	4.382017043	0.716003344	4.267171728	NA	NA	NA	NA	1
Non infected	-1.301029996	3.995635195	-1.301029996	3.565847819	NA	NA	NA	NA	0
Non infected	-1.301029996	4.305351369	-1.301029996	3.906873535	NA	NA	NA	NA	0
Non infected	-1.301029996	3.488550717	-1.301029996	3.418301291	NA	NA	NA	NA	0
Non infected	-1.301029996	3.555094449	-1.301029996	3.475671188	NA	NA	NA	NA	0
Non infected	-1.301029996	4.334453751	-1.301029996	3.908485019	NA	NA	NA	NA	0
Non infected	-1.301029996	4.686636269	-1.301029996	4.478566496	NA	NA	NA	NA	0
Non infected	-1.301029996	3.481442629	-1.301029996	3.255272505	NA	NA	NA	NA	0
Non infected	0	4.797959644	-0.301029996	4.636487896	NA	NA	NA	NA	1
Non infected	1.290034611	4.911690159	1.544068044	4.86332286	NA	NA	NA	NA	1
Newly infected	-1.301029996	4.212187604	1.079181246	4.666517981	NA	NA	NA	NA	0
Non infected	-0.045757491	4.315970345	-0.22184875	4.352182518	NA	NA	NA	NA	0
Non infected	-1.301029996	4.626340367	-1.301029996	4.36361198	NA	NA	NA	NA	0
Non infected	-1.301029996	4.309630167	-1.301029996	3.762678564	NA	NA	NA	NA	0
Non infected	-1.301029996	4.357934847	-1.301029996	3.976808337	NA	NA	NA	NA	0
Non infected	-1.301029996	4.488550717	-1.301029996	4.113943352	NA	NA	NA	NA	0
Non infected	-1	4.149219113	-1	4.240549248	NA	NA	NA	NA	0
Non infected	-1.301029996	4.260071388	-1.301029996	3.914871818	NA	NA	NA	NA	0
Non infected	-1.301029996	3.629409599	-1.301029996	4.049218023	NA	NA	NA	NA	0
Non infected	0.361727836	4.57634135	0.113943352	4.371067862	NA	NA	NA	NA	1
Non infected	0.204119983	4.271841607	0	4.071882007	NA	NA	NA	NA	1
Non infected	-1.301029996	3.51851394	-1.301029996	3.693726949	NA	NA	NA	NA	0
Non infected	-1.301029996	4.469822016	-1.301029996	4.012837225	NA	NA	NA	NA	0
Non infected	-1.301029996	3.907948522	-1.301029996	3.691965103	NA	NA	NA	NA	0
Non infected	-1.301029996	4.731588765	-1.301029996	4.613841822	NA	NA	NA	NA	0
Non infected	-1.301029996	3.507855872	-1.301029996	3.372912003	NA	NA	NA	NA	0
Non infected	-1	3.955206538	-1	3.677606953	NA	NA	NA	NA	0
Non infected	-1.301029996	4.480006943	-1.301029996	4.235528447	NA	NA	NA	NA	0
Non infected	-1.301029996	4.033423755	-1.301029996	3.803457116	NA	NA	NA	NA	0
Non infected	-1.301029996	4.149219113	-1.301029996	3.745855195	NA	NA	NA	NA	0
Non infected	0.785329835	4.71432976	0.544068044	4.62324929	NA	NA	NA	NA	1
Non infected	1.821513528	4.437750563	1.650307523	4.146128036	NA	NA	NA	NA	1
Non infected	-1.301029996	3.829303773	-1.301029996	3.876217841	NA	NA	NA	NA	0
Newly infected	-1.301029996	3.976808337	1.861534411	4.850033258	NA	NA	NA	NA	0
Non infected	-1	3.920123326	-1	3.98811284	NA	NA	NA	NA	0
Non infected	-1.301029996	3.919078092	-1.301029996	3.733999287	NA	NA	NA	NA	0
Non infected	-1.301029996	2.053078443	-1.301029996	2.08278537	NA	NA	NA	NA	0
Non infected	-1.301029996	4.004321374	-1.301029996	4.209515015	NA	NA	NA	NA	0
Non infected	-1.301029996	4.123851641	-1.301029996	4.012837225	NA	NA	NA	NA	0
Non infected	-1.301029996	4.045322979	-1.301029996	3.802773725	NA	NA	NA	NA	0
Non infected	-1.301029996	4.872738827	-1.301029996	4.281033367	NA	NA	NA	NA	0
Non infected	-1.301029996	3.870403905	-1.301029996	3.555094449	NA	NA	NA	NA	0
Newly infected	-0.522878745	4.568201724	0.662757832	4.517195898	NA	NA	NA	NA	0
Non infected	-1.301029996	4.161368002	-1.301029996	3.816903839	NA	NA	NA	NA	0
Non infected	-1.301029996	4.271841607	-1.301029996	3.802089258	NA	NA	NA	NA	0
Non infected	-1.301029996	4.893761762	-1.301029996	4.56937391	NA	NA	NA	NA	0
Non infected	-1.301029996	3.926856709	-1.301029996	3.753583059	NA	NA	NA	NA	0
Non infected	-1.301029996	3.692846919	-1.301029996	3.255272505	NA	NA	NA	NA	0
Non infected	-1.301029996	3.870988814	-1.301029996	3.419955748	NA	NA	NA	NA	0
Non infected	-1.301029996	3.792391689	-1.301029996	3.622214023	NA	NA	NA	NA	0
Non infected	0.755874856	4.269512944	0.86923172	4.025305865	NA	NA	NA	NA	1
Non infected	-1	4.08278537	-1.301029996	4.695481676	NA	NA	NA	NA	0
Non infected	-1.301029996	4.356025857	-1.301029996	3.977266212	NA	NA	NA	NA	0
Non infected	-1.301029996	4.278753601	-1.301029996	4.012837225	NA	NA	NA	NA	0
Non infected	-1.301029996	3.672097858	-1.301029996	3.854913022	NA	NA	NA	NA	0
Non infected	-1.301029996	4.06069784	-1.301029996	3.521138084	NA	NA	NA	NA	0
Non infected	-1.301029996	2.643452676	-1.301029996	2.558708571	NA	NA	NA	NA	0
Non infected	-1.301029996	4.201397124	-1.301029996	3.790988475	NA	NA	NA	NA	0
Newly infected	-1.301029996	3.662757832	1.428134794	4.674861141	NA	NA	NA	NA	0
Non infected	-1.301029996	3.713490543	-1.301029996	3.618048097	NA	NA	NA	NA	0
Non infected	1.856124444	4.613841822	1.378397901	4.471291711	NA	NA	NA	NA	1
Non infected	-1.301029996	3.404833717	-1.301029996	3.309630167	NA	NA	NA	NA	0
Non infected	-1.301029996	4.045322979	-1.301029996	3.932473765	NA	NA	NA	NA	0
Non infected	-1.301029996	3.737192643	-1.301029996	3.667452953	NA	NA	NA	NA	0
Non infected	-1.301029996	4.46834733	-1.301029996	4.079181246	NA	NA	NA	NA	0
Non infected	-1.301029996	4.484299839	-1.301029996	4.021189299	NA	NA	NA	NA	0
Non infected	-1.301029996	4.580924976	-1.301029996	4.045322979	NA	NA	NA	NA	0
Non infected	-1.301029996	4.622214023	-1.301029996	4.324282455	NA	NA	NA	NA	0
Non infected	-1.301029996	3.646403726	-1.301029996	3.550228353	NA	NA	NA	NA	0
Non infected	-1.301029996	3.924795996	-1.301029996	3.857332496	NA	NA	NA	NA	0
Newly infected	-1.301029996	4.068185862	0.531478917	4.338456494	NA	NA	NA	NA	0
Non infected	1.688419822	4.800717078	1.389166084	4.390935107	NA	NA	NA	NA	1
Non infected	-1.301029996	4.509202522	-1.301029996	4.247973266	NA	NA	NA	NA	0
Non infected	-1.301029996	4.631443769	-1.301029996	4.255272505	NA	NA	NA	NA	0
Non infected	-1.301029996	4.245512668	-1.301029996	3.969415912	NA	NA	NA	NA	0
Non infected	1.853698212	4.164352856	1.658011397	3.983175072	NA	NA	NA	NA	1
Non infected	1.501059262	4.900913068	1.170261715	4.665580991	NA	NA	NA	NA	1
Non infected	-1.301029996	4.511883361	-1.301029996	4.217483944	NA	NA	NA	NA	0
Non infected	0.544068044	4.596597096	0.322219295	4.311753861	NA	NA	NA	NA	1
Newly infected	-0.301029996	4.828659897	1.136720567	4.667452953	NA	NA	NA	NA	0
Non infected	-1.301029996	3.075546961	-1.301029996	3.017033339	NA	NA	NA	NA	0
Newly infected	-1.301029996	3.847572659	0.342422681	4.378397901	NA	NA	NA	NA	0
Non infected	-1.301029996	3.033423755	-1.301029996	2.927370363	NA	NA	NA	NA	0
Non infected	1.378397901	4.540329475	1.44870632	4.485721426	NA	NA	NA	NA	1
Non infected	-1.301029996	3.673941999	-1.301029996	3.621176282	NA	NA	NA	NA	0
Non infected	0.579783597	4.307496038	0.653212514	4.338456494	NA	NA	NA	NA	1
Newly infected	-1.301029996	4.487138375	0.301029996	4.705007959	NA	NA	NA	NA	0
Newly infected	-1.301029996	4.556302501	1.394451681	5.089905111	NA	NA	NA	NA	0
Newly infected	-1.301029996	4.462397998	1.575187845	4.799340549	NA	NA	NA	NA	0
Non infected	1.44870632	4.465382851	1.136720567	4.214843848	NA	NA	NA	NA	1
Non infected	0.568201724	4.624282096	1.146128036	4.390935107	NA	NA	NA	NA	1
Non infected	-1	4.541579244	-1	3.922206277	NA	NA	NA	NA	0
Non infected	1.7355989	3.828015064	1.045322979	3.613841822	NA	NA	NA	NA	1
Non infected	-1.301029996	4.491361694	-1.301029996	4	NA	NA	NA	NA	0
Non infected	-1.301029996	4.305351369	-1.301029996	3.847572659	NA	NA	NA	NA	0
Non infected	-0.045757491	3.610660163	-0.045757491	4.041392685	NA	NA	NA	NA	0
Non infected	0.819543936	4.614897216	0.556302501	4.462397998	NA	NA	NA	NA	1
Non infected	1.409933123	5.10720997	1.28780173	5.120573931	NA	NA	NA	NA	1
Non infected	-1.301029996	4.173186268	-1.301029996	4.06069784	NA	NA	NA	NA	0
Non infected	-1.301029996	2.746634199	-1.301029996	2.737192643	NA	NA	NA	NA	0
Non infected	-1.301029996	4.068185862	-1.301029996	3.761175813	NA	NA	NA	NA	0
Non infected	-1.301029996	3.56937391	-1.301029996	3.45331834	NA	NA	NA	NA	0
Non infected	-1.301029996	3.699837726	-1.301029996	3.580924976	NA	NA	NA	NA	0
Non infected	1.522444234	4.250420002	1.292256071	4.149219113	NA	NA	NA	NA	1
Non infected	-1.301029996	3.348304863	-1.301029996	3.212187604	NA	NA	NA	NA	0
Non infected	1.053078443	4.460897843	0.740362689	4.269512944	NA	NA	NA	NA	1
Non infected	-1.301029996	3.57634135	-1.301029996	3.46686762	NA	NA	NA	NA	0
Non infected	1.51054501	3.867467488	1.424881637	3.773054693	NA	NA	NA	NA	1
Non infected	-1.301029996	-0.698970004	-1.301029996	-0.698970004	NA	NA	NA	NA	0
Non infected	-1.301029996	3.919078092	-1.301029996	3.860338007	NA	NA	NA	NA	0
Non infected	-1.301029996	3.436162647	-1.301029996	4.352182518	NA	NA	NA	NA	0
Non infected	0.707570176	4.178976947	0.431363764	3.930949031	NA	NA	NA	NA	1
Non infected	-1.301029996	4.980911938	-1.301029996	4.686636269	NA	NA	NA	NA	0
Newly infected	-1.301029996	3.874481818	0.653212514	4.149219113	NA	NA	NA	NA	0
Non infected	-1.301029996	4.33243846	-1.301029996	4.093421685	NA	NA	NA	NA	0
Non infected	-1.301029996	2.968949681	-1.301029996	3.053078443	NA	NA	NA	NA	0
Non infected	-1.301029996	4.178976947	-1.301029996	3.783188691	NA	NA	NA	NA	0
Non infected	-1.301029996	-0.698970004	-1.301029996	-0.698970004	NA	NA	NA	NA	0
Non infected	-1.301029996	4.46686762	-1.301029996	4.136720567	NA	NA	NA	NA	0
Non infected	-1.301029996	3.933487288	-1.301029996	3.791690649	NA	NA	NA	NA	0
Non infected	-1.301029996	4.230448921	-1.301029996	3.948412966	NA	NA	NA	NA	0
Non infected	-1.301029996	3.679427897	-1.301029996	4.06069784	NA	NA	NA	NA	0
Non infected	-1.301029996	4.123851641	-1.301029996	3.824125834	NA	NA	NA	NA	0
Non infected	-1.301029996	4.079181246	-1.301029996	3.939519253	NA	NA	NA	NA	0
Non infected	1.7355989	4.86569606	1.378397901	4.691965103	NA	NA	NA	NA	1
Non infected	-1.301029996	3.64246452	-1.301029996	3.495544338	NA	NA	NA	NA	0
Non infected	-1.301029996	4.624282096	-1.301029996	4.164352856	NA	NA	NA	NA	0
Non infected	-1.301029996	4.802089258	-1.301029996	4.521138084	NA	NA	NA	NA	0
Non infected	-1	-0.698970004	-1	-0.698970004	NA	NA	NA	NA	0
Non infected	0.740362689	4.800717078	0.397940009	4.481442629	NA	NA	NA	NA	1
Non infected	-1.301029996	4.770852012	-1.301029996	4.46686762	NA	NA	NA	NA	0
Newly infected	-1.301029996	2.995196292	2.06069784	5.10720997	NA	NA	NA	NA	0
Non infected	-1.301029996	3.984077034	-1.301029996	4.164352856	NA	NA	NA	NA	0
Non infected	-1.301029996	4.909020854	-1.301029996	4.604226053	NA	NA	NA	NA	0
Non infected	-1.301029996	3.220108088	-1.301029996	3.133538908	NA	NA	NA	NA	0
Non infected	-1.301029996	4.021189299	-1.301029996	3.652246341	NA	NA	NA	NA	0
Non infected	-1.301029996	4.365487985	-1.301029996	4.220108088	NA	NA	NA	NA	0
Non infected	0.799340549	3.563481085	0.447158031	3.31386722	NA	NA	NA	NA	1
Non infected	-1.301029996	3.004321374	-1.301029996	3.045322979	NA	NA	NA	NA	0
Non infected	0.505149978	4.530199698	0.301029996	4.247973266	NA	NA	NA	NA	1
Non infected	-1.301029996	4.588831726	-1.301029996	4.252853031	NA	NA	NA	NA	0
Newly infected	-1.301029996	2.982723388	1.23299611	4.462397998	NA	NA	NA	NA	0
Newly infected	-1.301029996	4.50242712	0.397940009	4.870988814	NA	NA	NA	NA	0
Non infected	-1.301029996	4.42975228	-1.301029996	4.017033339	NA	NA	NA	NA	0
Non infected	-1.301029996	4.526339277	-1.301029996	4.615950052	NA	NA	NA	NA	0
Non infected	1.033423755	4.23299611	0.819543936	4.068185862	NA	NA	NA	NA	1
Non infected	-1.301029996	3.542825427	-1.301029996	3.369215857	NA	NA	NA	NA	0
Non infected	-1.301029996	4.311753861	-1.301029996	4.079181246	NA	NA	NA	NA	0
Non infected	-1	4.709269961	-1	4.324282455	NA	NA	NA	NA	0
Non infected	-1	4.385606274	-1.301029996	4.178976947	NA	NA	NA	NA	0
Newly infected	-1.301029996	4.220108088	0.913813852	4.206825876	NA	NA	NA	NA	0
Non infected	1.877946952	4.984527313	1.542825427	4.730782276	NA	NA	NA	NA	1
Newly infected	-1.301029996	4.004321374	1.103803721	4.555094449	NA	NA	NA	NA	0
Non infected	-1.301029996	4.243038049	-1.301029996	3.991669007	NA	NA	NA	NA	0
Non infected	-1.301029996	4.655138435	-1.301029996	4.250420002	NA	NA	NA	NA	0
Non infected	-1.301029996	4.51054501	-1.301029996	3.761175813	NA	NA	NA	NA	0
Non infected	-1.301029996	3.912222057	-1.301029996	3.617000341	NA	NA	NA	NA	0
Non infected	-1.301029996	4.281033367	-1.301029996	4.079181246	NA	NA	NA	NA	0
Non infected	0.86923172	4.599883072	0.643452676	4.505149978	NA	NA	NA	NA	1
Non infected	-1.301029996	3.63748973	-1.301029996	3.445604203	NA	NA	NA	NA	0
Non infected	-1.301029996	3.892094603	-1.301029996	3.922206277	NA	NA	NA	NA	0
Newly infected	-1.301029996	3.988558957	1.298853076	4.5289167	NA	NA	NA	NA	0
Non infected	-1.301029996	4.621176282	-1.301029996	4.447158031	NA	NA	NA	NA	0
Non infected	1.701567985	4.23299611	1.274157849	4.068185862	NA	NA	NA	NA	1
Non infected	-1.301029996	4.746634199	-1.301029996	4.505149978	NA	NA	NA	NA	0
Non infected	-1.301029996	3.903089987	-1.301029996	3.784617293	NA	NA	NA	NA	0
Non infected	-1.301029996	3.81756537	-1.301029996	3.741151599	NA	NA	NA	NA	0
Non infected	-1.301029996	3.71432976	-1.301029996	3.821513528	NA	NA	NA	NA	0
Non infected	-1.301029996	3.814247596	-1.301029996	3.571708832	NA	NA	NA	NA	0
Non infected	-1.301029996	4.276461804	-1.301029996	3.925827575	NA	NA	NA	NA	0
Non infected	-1.301029996	4.149219113	-1.301029996	3.894869657	NA	NA	NA	NA	0
Non infected	-0.045757491	4.089905111	-0.15490196	3.856124444	NA	NA	NA	NA	0
Non infected	-1.301029996	3.95230801	-1.301029996	4.06069784	NA	NA	NA	NA	0
Non infected	-1.301029996	3.515873844	-1.301029996	3.365487985	NA	NA	NA	NA	0
Non infected	-1.301029996	3.608526034	-1.301029996	3.498310554	NA	NA	NA	NA	0
Newly infected	-1.301029996	2.759667845	0.991226076	5.127104798	NA	NA	NA	NA	0
Non infected	-1.301029996	3.825426118	-1.301029996	4.136720567	NA	NA	NA	NA	0
Non infected	1.06069784	4.583198774	0.770852012	4.235528447	NA	NA	NA	NA	1
Non infected	0.982271233	4.5132176	1.488550717	4.505149978	NA	NA	NA	NA	1
Non infected	-1.301029996	3.56937391	-1.301029996	3.447158031	NA	NA	NA	NA	0
Non infected	-0.045757491	5.217483944	-0.397940009	4.684845362	NA	NA	NA	NA	1
Non infected	-0.045757491	4.697229343	-0.15490196	4.267171728	NA	NA	NA	NA	0
Non infected	-1.301029996	4.57634135	-1.301029996	4.357934847	NA	NA	NA	NA	0
Newly infected	-1.301029996	1.380211242	1.045322979	3.365487985	NA	NA	NA	NA	0
Non infected	-1.301029996	4.544068044	-1.301029996	4.283301229	NA	NA	NA	NA	0
Non infected	-1.301029996	4.906335042	-1.301029996	4.762678564	NA	NA	NA	NA	0
Non infected	-1.301029996	4.311753861	-1.301029996	4.276461804	NA	NA	NA	NA	0
Non infected	-1.301029996	4.630427875	-1.301029996	4.004321374	NA	NA	NA	NA	0
Non infected	-1.301029996	2.720985744	-1.301029996	2.675778342	NA	NA	NA	NA	0
Non infected	-1.301029996	4.900367129	-1.301029996	4.761175813	NA	NA	NA	NA	0
Non infected	-1.301029996	4.326335861	-1.301029996	4.257678575	NA	NA	NA	NA	0
Newly infected	-1.301029996	1.981818607	0.477121255	4.469822016	NA	NA	NA	NA	0
Non infected	-1.301029996	4.139879086	-1.301029996	4.017033339	NA	NA	NA	NA	0
Non infected	-1	4.139879086	-1	3.780317312	NA	NA	NA	NA	0
Non infected	-1.301029996	4.699837726	-1.301029996	4.631443769	NA	NA	NA	NA	0
Non infected	-1.301029996	4.227886705	-1.301029996	3.897077003	NA	NA	NA	NA	0
Non infected	-1.301029996	4.383815366	-1.301029996	3.992995098	NA	NA	NA	NA	0
Non infected	-1.301029996	3.378397901	-1.301029996	3.008600172	NA	NA	NA	NA	0
Non infected	1.489958479	4.88422877	1.206825876	4.602059991	NA	NA	NA	NA	1
Non infected	-1.301029996	2.198657087	-1.301029996	2.1430148	NA	NA	NA	NA	0
Non infected	-1.301029996	4.36361198	-1.301029996	3.897627091	NA	NA	NA	NA	0
Non infected	-1.301029996	4.235528447	-1.301029996	3.750508395	NA	NA	NA	NA	0
Newly infected	-1.301029996	3.721810615	0.591064607	4.334453751	NA	NA	NA	NA	0
Non infected	-1.301029996	4.960470778	-1.301029996	4.636487896	NA	NA	NA	NA	0
Non infected	-1.301029996	-0.698970004	-1.301029996	-0.698970004	NA	NA	NA	NA	0
Newly infected	-1.301029996	3.828659897	1.539076099	4.742725131	NA	NA	NA	NA	0
Non infected	-1.301029996	3.881384657	-1.301029996	3.418301291	NA	NA	NA	NA	0
Non infected	-1	4.561101384	-1	4.829303773	NA	NA	NA	NA	0
Non infected	-1.301029996	3.855519156	-1.301029996	3.704150517	NA	NA	NA	NA	0
Non infected	-1.301029996	3.559906625	-1.301029996	3.686636269	NA	NA	NA	NA	0
Non infected	-1.301029996	4.269512944	-1.301029996	4.198657087	NA	NA	NA	NA	0
Non infected	1.26245109	4.46834733	0.84509804	4.136720567	NA	NA	NA	NA	1
Non infected	-1	3.914871818	-1	3.636487896	NA	NA	NA	NA	0
Non infected	-1.301029996	3.181843588	-1.301029996	3.079181246	NA	NA	NA	NA	0
Newly infected	-1.301029996	3.995635195	1.324282455	4.762678564	NA	NA	NA	NA	0
Non infected	0.959041392	4.068185862	0.934498451	3.824776462	NA	NA	NA	NA	1
Newly infected	-1.301029996	4.440909082	1.469822016	4.685741739	NA	NA	NA	NA	0
Non infected	-1.301029996	4.471291711	-1.301029996	4.064457989	NA	NA	NA	NA	0
Non infected	1.257678575	4.478566496	1.29666519	4.357934847	NA	NA	NA	NA	1
Non infected	-1.301029996	4.303196057	-1.301029996	3.731588765	NA	NA	NA	NA	0
Non infected	-1.301029996	4.767897616	-1.301029996	4.622214023	NA	NA	NA	NA	0
Non infected	-1.301029996	4.365487985	-1.301029996	4.193124598	NA	NA	NA	NA	0
Non infected	-1.301029996	4.31386722	-1.301029996	4.06069784	NA	NA	NA	NA	0
Non infected	-1.301029996	3.949390007	-1.301029996	3.795880017	NA	NA	NA	NA	0
Non infected	-1.301029996	4.553883027	-1.301029996	4.336459734	NA	NA	NA	NA	0
Non infected	-1.301029996	4.488550717	-1.301029996	3.820201459	NA	NA	NA	NA	0
Non infected	-1.301029996	4.705007959	-1.301029996	4.298853076	NA	NA	NA	NA	0
Non infected	-1.301029996	3.278753601	-1.301029996	3.298853076	NA	NA	NA	NA	0
Non infected	-1.301029996	4.017033339	-1.301029996	3.915399835	NA	NA	NA	NA	0
Non infected	-1.301029996	4.195899652	-1.301029996	4.113943352	NA	NA	NA	NA	0
Newly infected	-1.301029996	4.127104798	2.149219113	4.706717782	NA	NA	NA	NA	0
Non infected	-1.301029996	4.240549248	-1.301029996	4.130333768	NA	NA	NA	NA	0
Non infected	-1.301029996	4.757396029	-1.301029996	4.369215857	NA	NA	NA	NA	0
Non infected	-1.301029996	4.294466226	-1.301029996	3.859138297	NA	NA	NA	NA	0
Non infected	-1.301029996	4.792391689	-1.301029996	4.260071388	NA	NA	NA	NA	0
Non infected	-0.698970004	3.243038049	-1	3.06069784	NA	NA	NA	NA	0
Non infected	-1.301029996	4.5132176	-1.301029996	4.209515015	NA	NA	NA	NA	0
Newly infected	-1.301029996	4.158362492	0.204119983	4.551449998	NA	NA	NA	NA	0
Non infected	-1.301029996	4.214843848	-1.301029996	3.911157609	NA	NA	NA	NA	0
Non infected	-1.301029996	4.195899652	-1.301029996	3.960946196	NA	NA	NA	NA	0
Non infected	-1.301029996	4.303196057	-1.301029996	3.951337519	NA	NA	NA	NA	0
Non infected	-1.301029996	4.737192643	-1.301029996	4.340444115	NA	NA	NA	NA	0
Non infected	-1.301029996	4.292256071	-1.301029996	4.06069784	NA	NA	NA	NA	0
Non infected	-1.301029996	4.511883361	-1.301029996	4.257678575	NA	NA	NA	NA	0
Non infected	-1.301029996	3.960470778	-1.301029996	3.495544338	NA	NA	NA	NA	0
Non infected	-1.301029996	4.356025857	-1.301029996	4.170261715	NA	NA	NA	NA	0
Non infected	-1.301029996	4.149219113	-1.301029996	3.949390007	NA	NA	NA	NA	0
Non infected	-1.301029996	4.593286067	-1.301029996	4.255272505	NA	NA	NA	NA	0
Non infected	1.434568904	4.365487985	1.117271296	4.212187604	NA	NA	NA	NA	1
Non infected	-1.301029996	2.33243846	-1.301029996	2.167317335	NA	NA	NA	NA	0
Non infected	1.682145076	3.989894564	1.350248018	3.802089258	NA	NA	NA	NA	1
Non infected	-1.301029996	3.789580712	-1.301029996	4.025305865	NA	NA	NA	NA	0
Non infected	-1.301029996	3.957607287	-1.301029996	3.606381365	NA	NA	NA	NA	0
Non infected	-1.301029996	3.940516485	-1.301029996	4	NA	NA	NA	NA	0
Non infected	-1.301029996	4.824776462	-1.301029996	4.5289167	NA	NA	NA	NA	0
Newly infected	-1.301029996	-0.698970004	2.269512944	0.503790683	NA	NA	NA	NA	0
Non infected	-1	3.632457292	-1	3.209515015	NA	NA	NA	NA	0
Non infected	-1.301029996	3.704150517	-1.301029996	3.614897216	NA	NA	NA	NA	0
Non infected	-1.301029996	4.599883072	-1.301029996	4.190331698	NA	NA	NA	NA	0
Non infected	-1.301029996	2.773786445	-1.301029996	2.733197265	NA	NA	NA	NA	0
Non infected	-1.301029996	4.517195898	-1.301029996	4.161368002	NA	NA	NA	NA	0
Non infected	1.383815366	4.660865478	1.298853076	4.769377326	NA	NA	NA	NA	1
Non infected	-1.301029996	4.496929648	-1.301029996	4.149219113	NA	NA	NA	NA	0
Non infected	-0.698970004	3.939019776	-0.698970004	4.184691431	NA	NA	NA	NA	0
Non infected	-1.301029996	4.383815366	-1.301029996	3.972665592	NA	NA	NA	NA	0
Non infected	-1.301029996	3.808210973	-1.301029996	3.674861141	NA	NA	NA	NA	0
Non infected	-1.301029996	4.238046103	-1.301029996	3.863917377	NA	NA	NA	NA	0
Newly infected	-1	4.173186268	0.505149978	4.127104798	NA	NA	NA	NA	0
Non infected	-1.301029996	4.285557309	-1.301029996	3.967547976	NA	NA	NA	NA	0
Non infected	-1.301029996	4.77524626	-1.301029996	4.579783597	NA	NA	NA	NA	0
Non infected	-1.301029996	4.056904851	-1.301029996	4.190331698	NA	NA	NA	NA	0
Non infected	-1.301029996	3.69019608	-1.301029996	3.553883027	NA	NA	NA	NA	0
Non infected	-1.301029996	4.320146286	-1.301029996	3.693726949	NA	NA	NA	NA	0
Non infected	-1.301029996	4.264817823	-1.301029996	4.071882007	NA	NA	NA	NA	0
Non infected	-1.301029996	3.787460475	-1.301029996	4.008600172	NA	NA	NA	NA	0
Non infected	-1.301029996	4.372912003	-1.301029996	4.025305865	NA	NA	NA	NA	0
Non infected	-1.301029996	3.596597096	-1.301029996	4.056904851	NA	NA	NA	NA	0
Non infected	-1.301029996	4.025305865	-1.301029996	3.53529412	NA	NA	NA	NA	0
Non infected	-1.301029996	3.651278014	-1.301029996	3.537819095	NA	NA	NA	NA	0
Non infected	-1.301029996	4.008600172	-1.301029996	4.029383778	NA	NA	NA	NA	0
Non infected	-1.301029996	3.902002891	-1.301029996	3.797267541	NA	NA	NA	NA	0
Non infected	-1.301029996	4.609594409	-1.301029996	4.309630167	NA	NA	NA	NA	0
Non infected	-1.301029996	4.648360011	-1.301029996	4.255272505	NA	NA	NA	NA	0
Non infected	0.255272505	4.176091259	-0.15490196	3.876217841	NA	NA	NA	NA	1
Non infected	-1.301029996	3.938519725	-1.301029996	3.695481676	NA	NA	NA	NA	0
Non infected	-1.301029996	3.925312091	-1.301029996	3.993876915	NA	NA	NA	NA	0
Non infected	1.326335861	2.872156273	1.749736316	3.973589623	NA	NA	NA	NA	0
Non infected	-1.301029996	3.88422877	-1.301029996	3.954242509	NA	NA	NA	NA	0
Non infected	2	4.982723388	1.527629901	4.64738297	NA	NA	NA	NA	1
Non infected	1.738780558	5.298853076	1.451786436	4.976808337	NA	NA	NA	NA	1
Non infected	-1.301029996	4.472756449	-1.301029996	4.281033367	NA	NA	NA	NA	0
Non infected	-1.301029996	3.802773725	-1.301029996	3.942008053	NA	NA	NA	NA	0
Non infected	-1.301029996	3.907411361	-1.301029996	4.212187604	NA	NA	NA	NA	0
Non infected	-1.301029996	4.761175813	-1.301029996	4.33243846	NA	NA	NA	NA	0
Non infected	0.380211242	4.193124598	0.204119983	4.170261715	NA	NA	NA	NA	1
Non infected	1.167317335	4.539076099	1.198657087	4.305351369	NA	NA	NA	NA	1
Non infected	-1.301029996	5.161368002	-1.301029996	4.960946196	NA	NA	NA	NA	0
Newly infected	-1.301029996	3.757396029	1.089905111	4.818225894	NA	NA	NA	NA	0
Non infected	-1.301029996	4.352182518	-1.301029996	4.484299839	NA	NA	NA	NA	0
Non infected	-1.301029996	4.240549248	-1.301029996	4.326335861	NA	NA	NA	NA	0
Non infected	-1.301029996	-0.698970004	-1.301029996	-0.698970004	NA	NA	NA	NA	0
Newly infected	-1.301029996	3.414973348	1.243038049	4.673020907	NA	NA	NA	NA	0
Newly infected	-1.301029996	4.372912003	1.893761762	4.992111488	NA	NA	NA	NA	0
Non infected	-1.301029996	3.627365857	-1.301029996	3.88422877	NA	NA	NA	NA	0
Non infected	-1.301029996	4.033423755	-1.301029996	4.278753601	NA	NA	NA	NA	0
Non infected	-1.301029996	3.776701184	-1.301029996	3.965201701	NA	NA	NA	NA	0
Non infected	-1	3.745074792	-1.301029996	3.587710965	NA	NA	NA	NA	0
Non infected	-1.301029996	4.64738297	-1.301029996	4.918030337	NA	NA	NA	NA	0
Non infected	-1.301029996	4.550228353	-1.301029996	4.579783597	NA	NA	NA	NA	0
Non infected	0.544068044	4.736396502	0.361727836	4.635483747	NA	NA	NA	NA	1
Non infected	-1.301029996	4.507855872	-1.301029996	4.240549248	NA	NA	NA	NA	0
Non infected	-1.301029996	3.929418926	-1.301029996	4	NA	NA	NA	NA	0
Non infected	-1.301029996	4.198657087	-1.301029996	3.711807229	NA	NA	NA	NA	0
Non infected	-1.301029996	4.564666064	-1.301029996	4.252853031	NA	NA	NA	NA	0
Non infected	-1.301029996	0.42975228	-1.301029996	-0.698970004	NA	NA	NA	NA	0
Non infected	-1.301029996	-0.698970004	-1.301029996	-0.698970004	NA	NA	NA	NA	0
Non infected	-1.301029996	4.474216264	-1.301029996	4.752048448	NA	NA	NA	NA	0
Non infected	-1.301029996	3.962369336	-1.301029996	3.949390007	NA	NA	NA	NA	0
Non infected	-1.301029996	3.823474229	-1.301029996	4.004321374	NA	NA	NA	NA	0
Non infected	-1	3.260071388	-1	3.40654018	NA	NA	NA	NA	0
Non infected	-1.301029996	4.012837225	-1.301029996	4.509202522	NA	NA	NA	NA	0
Non infected	-1.301029996	4.164352856	-1.301029996	4.230448921	NA	NA	NA	NA	0
Non infected	-1.301029996	3.914871818	-1.301029996	4.068185862	NA	NA	NA	NA	0
Non infected	-1.301029996	4.08278537	-1.301029996	4.260071388	NA	NA	NA	NA	0
Non infected	-1	3.595496222	-1	3.755874856	NA	NA	NA	NA	0
Non infected	-1.301029996	3.860338007	-1.301029996	4.113943352	NA	NA	NA	NA	0
Non infected	-1.301029996	4.212187604	-1.301029996	4.053078443	NA	NA	NA	NA	0
Non infected	-1.301029996	4.245512668	-1.301029996	4.28780173	NA	NA	NA	NA	0
Non infected	-1.301029996	4.017033339	-1.301029996	4.315970345	NA	NA	NA	NA	0
Newly infected	-1.301029996	3.802089258	2.093421685	4.997386384	NA	NA	NA	NA	0
Non infected	-1.301029996	3.155336037	-1.301029996	2.925827575	NA	NA	NA	NA	0
Non infected	-1.301029996	4.614897216	-1.301029996	4.376576957	NA	NA	NA	NA	0
Non infected	-1.301029996	4.004321374	-1.301029996	3.523746467	NA	NA	NA	NA	0
Non infected	-1.301029996	4.342422681	-1.301029996	3.873901598	NA	NA	NA	NA	0
Non infected	-1.301029996	3.892651034	-1.301029996	4.049218023	NA	NA	NA	NA	0
Non infected	-1.301029996	4.365487985	-1.301029996	4.204119983	NA	NA	NA	NA	0
Non infected	-1.301029996	4.674861141	-1.301029996	4.340444115	NA	NA	NA	NA	0
Non infected	-1.301029996	4.152288344	-1.301029996	4.615950052	NA	NA	NA	NA	0
Non infected	-1.301029996	4.382017043	-1.301029996	4.086359831	NA	NA	NA	NA	0
Non infected	-1.301029996	3.654176542	-1.301029996	4.025305865	NA	NA	NA	NA	0
Non infected	-1.301029996	4.7930916	-1.301029996	4.447158031	NA	NA	NA	NA	0
Non infected	-0.397940009	4.392696953	-0.397940009	4.31386722	NA	NA	NA	NA	0
Non infected	-1.301029996	4.06069784	-1.301029996	4.666517981	NA	NA	NA	NA	0
Newly infected	-1.301029996	4.227886705	1.033423755	4.635483747	NA	NA	NA	NA	0
Non infected	-1.301029996	4.382017043	-1.301029996	4.587710965	NA	NA	NA	NA	0
Non infected	-1.301029996	4.053078443	-1.301029996	3.745074792	NA	NA	NA	NA	0
Non infected	-1.301029996	4.478566496	-1.301029996	3.984977126	NA	NA	NA	NA	0
Non infected	-1.301029996	3.993876915	-1.301029996	4.041392685	NA	NA	NA	NA	0
Non infected	-1.301029996	4.222716471	-1.301029996	3.911157609	NA	NA	NA	NA	0
Non infected	-1.301029996	4.350248018	-1.301029996	4.526339277	NA	NA	NA	NA	0
Non infected	-1.301029996	3.195899652	-1.301029996	3.037426498	NA	NA	NA	NA	0
Non infected	-1.301029996	4.5289167	-1.301029996	4.922725458	NA	NA	NA	NA	0
Non infected	-1.301029996	-0.698970004	-1.301029996	-0.698970004	NA	NA	NA	NA	0
Non infected	-1.301029996	4.212187604	-1.301029996	4.037426498	NA	NA	NA	NA	0
Non infected	-1.301029996	1.367355921	-1.301029996	1.11058971	NA	NA	NA	NA	0
Non infected	-1.301029996	4.519827994	-1.301029996	4.62838893	NA	NA	NA	NA	0
Non infected	-1.301029996	4.255272505	-1.301029996	4.198657087	NA	NA	NA	NA	0
Non infected	-1.301029996	4.227886705	-1.301029996	4.348304863	NA	NA	NA	NA	0
Non infected	-1.301029996	3.94792362	-1.301029996	4.292256071	NA	NA	NA	NA	0
Non infected	-1.301029996	3.846955325	-1.301029996	3.075546961	NA	NA	NA	NA	0
Non infected	-1.301029996	3.672097858	-1.301029996	3.978636948	NA	NA	NA	NA	0
Non infected	-1.301029996	3.992553518	-1.301029996	4.053078443	NA	NA	NA	NA	0
Non infected	-1	3.699837726	-1	3.916980047	NA	NA	NA	NA	0
Non infected	-1.301029996	3.942008053	-1.301029996	4.161368002	NA	NA	NA	NA	0
Non infected	-1	4.59439255	-1	4.328379603	NA	NA	NA	NA	0
Non infected	-1.301029996	3.919601024	-1.301029996	4.1430148	NA	NA	NA	NA	0
Non infected	-1.301029996	4.008600172	-1.301029996	3.95230801	NA	NA	NA	NA	0
Non infected	-1.301029996	-0.698970004	-1.301029996	-0.698970004	NA	NA	NA	NA	0
Non infected	2.193124598	3.365487985	2.170261715	3.311753861	NA	NA	NA	NA	1
Non infected	2.354108439	4.271841607	2.365487985	3.958085849	NA	NA	NA	NA	1
Non infected	0.278753601	4.835690571	0.146128036	4.584331224	NA	NA	NA	NA	1
Non infected	-1.301029996	4.617000341	-1.301029996	4.530199698	NA	NA	NA	NA	0
Newly infected	-1.301029996	4.462397998	1.658011397	4.693726949	NA	NA	NA	NA	0
Non infected	-1.301029996	4.146128036	-1.301029996	4.008600172	NA	NA	NA	NA	0
Non infected	-1.301029996	3.29666519	-1.301029996	3.008600172	NA	NA	NA	NA	0
Non infected	-1.301029996	2.753583059	-1.301029996	2.713490543	NA	NA	NA	NA	0
Non infected	-1.301029996	4.348304863	-1.301029996	4.093421685	NA	NA	NA	NA	0
Non infected	0.748188027	3.507855872	0.602059991	3.445604203	NA	NA	NA	NA	1
Non infected	0.491361694	4.46834733	0.204119983	4.158362492	NA	NA	NA	NA	1
Newly infected	0.69019608	4.44870632	1.761927838	4.523746467	NA	NA	NA	NA	1
Non infected	0.875061263	4.625312451	0.740362689	4.514547753	NA	NA	NA	NA	1
Non infected	0.431363764	4.278753601	0.397940009	4.089905111	NA	NA	NA	NA	1
Non infected	0.785329835	3.921686475	0.568201724	3.668385917	NA	NA	NA	NA	1
Non infected	-1.301029996	4.139879086	-1.301029996	3.748962861	NA	NA	NA	NA	0
Non infected	-1.301029996	4.582063363	-1.301029996	4.450249108	NA	NA	NA	NA	0
Non infected	0.785329835	3.859138297	0.51851394	3.792391689	NA	NA	NA	NA	1
Non infected	-1.301029996	3.551449998	-1.301029996	3.482873584	NA	NA	NA	NA	0
Non infected	0.949390007	4.374748346	0.875061263	4.346352974	NA	NA	NA	NA	1
Newly infected	-1.301029996	3.860936621	1.534026106	4.610660163	NA	NA	NA	NA	0
Non infected	0.462397998	4.595496222	0.322219295	4.378397901	NA	NA	NA	NA	1
Non infected	-1.301029996	4.488550717	-1.301029996	4.247973266	NA	NA	NA	NA	0
Non infected	1.367355921	4.673020907	1.164352856	4.372912003	NA	NA	NA	NA	1
Non infected	-1.301029996	4.964730921	-1.301029996	4.822168079	NA	NA	NA	NA	0
Non infected	-1.301029996	4.564666064	-1.301029996	4.482873584	NA	NA	NA	NA	0
Non infected	2.348304863	4.198657087	1.940018155	4.227886705	NA	NA	NA	NA	1
Non infected	-0.096910013	4.672097858	-0.22184875	4.491361694	NA	NA	NA	NA	1
Non infected	1.056904851	3.876794976	0.982271233	3.854306042	NA	NA	NA	NA	1
Non infected	0.531478917	4.357934847	0.477121255	4.053078443	NA	NA	NA	NA	1
Non infected	1.369215857	4.692846919	1.238046103	4.64738297	NA	NA	NA	NA	1
Non infected	0.579783597	4.523746467	0.301029996	4.380211242	NA	NA	NA	NA	1
Non infected	-1.301029996	4.531478917	-1.301029996	4.674861141	NA	NA	NA	NA	0
Newly infected	-1.301029996	4.361727836	1.746634199	4.957607287	NA	NA	NA	NA	0
Non infected	-1.301029996	3.418301291	-1.301029996	3.369215857	NA	NA	NA	NA	0
Non infected	2.283301229	4.526339277	2.187520721	4.462397998	NA	NA	NA	NA	1
Non infected	0.591064607	4.571708832	0.380211242	4.389166084	NA	NA	NA	NA	1
Non infected	1.187520721	4.29666519	1.075546961	4.201397124	NA	NA	NA	NA	1
Non infected	-1.301029996	4.093421685	-1.301029996	4.033423755	NA	NA	NA	NA	0
Non infected	-1.301029996	-0.698970004	-1.301029996	-0.698970004	NA	NA	NA	NA	0
Non infected	-1.301029996	4.640481437	-1.301029996	4.484299839	NA	NA	NA	NA	0
Non infected	1.837588438	4.691081492	1.681241237	4.603144373	NA	NA	NA	NA	1
Newly infected	-1.301029996	3.921686475	1.376576957	4.921686475	NA	NA	NA	NA	0
Newly infected	-1.301029996	4.670245853	1.403120521	4.515873844	NA	NA	NA	NA	0
Non infected	1.50242712	5.217483944	1.462397998	4.962369336	NA	NA	NA	NA	1
Non infected	0.653212514	4.195899652	0.477121255	4.133538908	NA	NA	NA	NA	1
Non infected	1.477121255	4.905256049	1.227886705	4.748188027	NA	NA	NA	NA	1
Non infected	-1.301029996	4.662757832	-1.301029996	4.390935107	NA	NA	NA	NA	0
Non infected	-1.301029996	3.976808337	-1.301029996	3.971739591	NA	NA	NA	NA	0
Non infected	-1.301029996	4.753583059	-1.301029996	4.505149978	NA	NA	NA	NA	0
Non infected	-1.301029996	4.181843588	-1.301029996	3.977266212	NA	NA	NA	NA	0
Non infected	2.049218023	1.117271296	1.932473765	1.346352974	NA	NA	NA	NA	0
Non infected	-1	3.071882007	-1	3.056904851	NA	NA	NA	NA	0
Non infected	-1.301029996	3.820857989	-1.301029996	3.478566496	NA	NA	NA	NA	0
Non infected	-1.301029996	4.509202522	-1.301029996	4.209515015	NA	NA	NA	NA	0
Non infected	1.596597096	4.764922985	1.311753861	4.555094449	NA	NA	NA	NA	1
Non infected	-1.301029996	4.068185862	-1.301029996	4.029383778	NA	NA	NA	NA	0
Non infected	-1.301029996	4.269512944	-1.301029996	4.250420002	NA	NA	NA	NA	0
Non infected	0.73239376	5.096910013	0.792391689	4.7930916	NA	NA	NA	NA	1
Non infected	-1.301029996	3.99343623	-1.301029996	3.80140371	NA	NA	NA	NA	0
Non infected	0.959041392	4.206825876	0.73239376	4.149219113	NA	NA	NA	NA	1
Non infected	1.46834733	4.324282455	1.413299764	4.008600172	NA	NA	NA	NA	1
Non infected	1.806179974	4.550228353	2.1430148	4.361727836	NA	NA	NA	NA	1
Non infected	0.770852012	4.770115295	0.591064607	4.5774918	NA	NA	NA	NA	1
Non infected	0.414973348	3.692846919	0.447158031	3.697229343	NA	NA	NA	NA	1
Non infected	-1.301029996	4.1430148	-1.301029996	3.854913022	NA	NA	NA	NA	0
Non infected	-1	2.788875116	-1	2.703291378	NA	NA	NA	NA	0
Non infected	-1.301029996	4.311753861	-1.301029996	4.133538908	NA	NA	NA	NA	0
Non infected	-1.301029996	3.947433722	-1.301029996	3.686636269	NA	NA	NA	NA	0
Non infected	-1.301029996	4.36361198	-1.301029996	4.056904851	NA	NA	NA	NA	0
Non infected	-1.301029996	4.206825876	-1.301029996	4.033423755	NA	NA	NA	NA	0
Non infected	1.303196057	4.574031268	1.809559715	4.851869601	NA	NA	NA	NA	1
Non infected	-1.301029996	4.72916479	-1.301029996	4.190331698	NA	NA	NA	NA	0
Non infected	0.079181246	4.630427875	0	4.33243846	NA	NA	NA	NA	1
Newly infected	-1.301029996	4.075546961	0.924279286	4.611723308	NA	NA	NA	NA	0
Non infected	-1.301029996	4.149219113	-1.301029996	3.958563883	NA	NA	NA	NA	0
Non infected	1.954242509	4.945960704	1.890979597	4.899273187	NA	NA	NA	NA	1
Non infected	0.380211242	4.655138435	0.041392685	4.394451681	NA	NA	NA	NA	1
Non infected	0.919078092	4.56937391	0.799340549	4.50242712	NA	NA	NA	NA	1
Non infected	0.041392685	4.820201459	0	4.770852012	NA	NA	NA	NA	1
Non infected	1.318063335	4.029383778	1.152288344	3.956648579	NA	NA	NA	NA	1
Non infected	-1.301029996	4.365487985	-1.301029996	4.274157849	NA	NA	NA	NA	0
Non infected	0.806179974	4.474216264	0.462397998	4.274157849	NA	NA	NA	NA	1
Newly infected	-1.301029996	3.617000341	0.908485019	4.752816431	NA	NA	NA	NA	0
Non infected	0.397940009	4.307496038	0.230448921	4.369215857	NA	NA	NA	NA	1
Newly infected	-1.301029996	4.791690649	-1.301029996	4.536558443	NA	NA	NA	NA	0
Non infected	-1.301029996	3.274157849	-1.301029996	3.691081492	NA	NA	NA	NA	0
Non infected	0.633468456	4.64246452	0.342422681	4.557507202	NA	NA	NA	NA	1
Non infected	1.096910013	5.08278537	0.908485019	4.982271233	NA	NA	NA	NA	1
Newly infected	-1.301029996	2.913283902	1.840106094	4.716003344	NA	NA	NA	NA	0
Non infected	-1.301029996	4.320146286	-1.301029996	4.209515015	NA	NA	NA	NA	0
Non infected	-1.301029996	4.580924976	-1.301029996	4.276461804	NA	NA	NA	NA	0
Non infected	1.029383778	4.509202522	1.127104798	4.371067862	NA	NA	NA	NA	1
Non infected	-1.301029996	4.212187604	-1.301029996	4.029383778	NA	NA	NA	NA	0
Non infected	-1.301029996	2.269512944	-1.301029996	2.271841607	NA	NA	NA	NA	0
Non infected	-1.301029996	4.636487896	-1.301029996	4.136720567	NA	NA	NA	NA	0
Non infected	-1	4.250420002	-1	3.971275849	NA	NA	NA	NA	0
Non infected	-1.301029996	4.725911632	-1.301029996	4.494154594	NA	NA	NA	NA	0
Non infected	-1.301029996	3.489958479	-1.301029996	3.372912003	NA	NA	NA	NA	0
Newly infected	-1.301029996	2.835690571	1.322219295	3.85308953	NA	NA	NA	NA	0
Non infected	1.546542663	4.167317335	1.225309282	3.972202838	NA	NA	NA	NA	1
Non infected	1.322219295	4.699837726	1.146128036	4.582063363	NA	NA	NA	NA	1
Non infected	1.26245109	4.522444234	1.176091259	4.50242712	NA	NA	NA	NA	1
Non infected	-1.301029996	4.029383778	-1.301029996	3.629409599	NA	NA	NA	NA	0
Non infected	-1.301029996	3.672097858	-1.301029996	3.537819095	NA	NA	NA	NA	0
Non infected	-1.301029996	4.146128036	-1.301029996	3.894869657	NA	NA	NA	NA	0
Non infected	0.924279286	4.392696953	0.69019608	4.220108088	NA	NA	NA	NA	1
Non infected	-1.301029996	4.307496038	-1.301029996	3.945468585	NA	NA	NA	NA	0
Non infected	0.612783857	3.995196292	0.414973348	3.768638101	NA	NA	NA	NA	1
Non infected	2.198657087	4.383815366	2.28780173	4.586587305	NA	NA	NA	NA	1
Newly infected	-1.301029996	4.372912003	1.416640507	5.096910013	NA	NA	NA	NA	0
Non infected	-1.301029996	4.539076099	-1.301029996	4.294466226	NA	NA	NA	NA	0
Non infected	0.477121255	4.522444234	0.579783597	4.447158031	NA	NA	NA	NA	1
Non infected	-1.301029996	3.906873535	-1.301029996	3.494154594	NA	NA	NA	NA	0
Newly infected	-1.301029996	3.298853076	1.492760389	4.796574333	NA	NA	NA	NA	0
Non infected	0.477121255	4.602059991	0.278753601	4.445604203	NA	NA	NA	NA	1
Non infected	-0.698970004	4.867467488	-0.698970004	4.713490543	NA	NA	NA	NA	0
Non infected	-1.301029996	4.176091259	-1.301029996	3.941511433	NA	NA	NA	NA	0
Non infected	-1.301029996	4.472756449	-1.301029996	4.056904851	NA	NA	NA	NA	0
Non infected	-1.301029996	4.509202522	-1.301029996	4.324282455	NA	NA	NA	NA	0
Non infected	-1.301029996	4.595496222	-1.301029996	4.311753861	NA	NA	NA	NA	0
Non infected	-1	4.530199698	-1	4.28780173	NA	NA	NA	NA	0
Non infected	-1.301029996	4.57863921	-1.301029996	4.342422681	NA	NA	NA	NA	0
Non infected	-1.301029996	4.164352856	-1.301029996	3.964730921	NA	NA	NA	NA	0
Non infected	-1	4.440909082	-1.301029996	4.089905111	NA	NA	NA	NA	0
Newly infected	-1.301029996	4.247973266	0.84509804	4.680335513	NA	NA	NA	NA	0
Non infected	-1.301029996	4.948412966	-1.301029996	4.814247596	NA	NA	NA	NA	0
Non infected	-1.301029996	2.698970004	-1.301029996	2.694605199	NA	NA	NA	NA	0
Newly infected	-1.301029996	3.936513742	1.889301703	4.678518379	NA	NA	NA	NA	0
Non infected	-1.301029996	4.511883361	-1.301029996	4.285557309	NA	NA	NA	NA	0
Non infected	-1.301029996	4.64246452	-1.301029996	4.485721426	NA	NA	NA	NA	0
Non infected	1.716837723	3.725094521	2.025305865	3.583198774	NA	NA	NA	NA	0
Non infected	0.763427994	4.741151599	0.505149978	4.507855872	NA	NA	NA	NA	1
Non infected	0.591064607	4.496929648	0.255272505	4.318063335	NA	NA	NA	NA	1
Non infected	1.230448921	4.269512944	0.919078092	4.093421685	NA	NA	NA	NA	1
Non infected	-1.301029996	3.534026106	-1.301029996	3.356025857	NA	NA	NA	NA	0
Non infected	2.294466226	4.686636269	1.988558957	4.606381365	NA	NA	NA	NA	1
Non infected	2.204119983	4.773054693	2.164352856	4.648360011	NA	NA	NA	NA	1
Non infected	-1.301029996	3.071882007	-1.301029996	3.336459734	NA	NA	NA	NA	0
Non infected	-1.301029996	4.053078443	-1.301029996	3.721810615	NA	NA	NA	NA	0
Newly infected	-1.301029996	3.788875116	1.552668216	4.309630167	NA	NA	NA	NA	0
Non infected	-1.301029996	3.668385917	-1.301029996	3.593286067	NA	NA	NA	NA	0
Non infected	-1.301029996	3.765668555	-1.301029996	3.698970004	NA	NA	NA	NA	0
Non infected	-1.301029996	4.592176757	-1.301029996	4.320146286	NA	NA	NA	NA	0
Non infected	-1.301029996	4.283301229	-1.301029996	4.227886705	NA	NA	NA	NA	0
Non infected	2.230448921	3.755112266	2.340444115	3.704150517	NA	NA	NA	NA	1
Non infected	-1.301029996	4.482873584	-1.301029996	4.130333768	NA	NA	NA	NA	0
Non infected	0.707570176	4.303196057	0.505149978	4.252853031	NA	NA	NA	NA	1
Newly infected	-1.301029996	4.079181246	1.514547753	4.737192643	NA	NA	NA	NA	0
Non infected	1.945468585	4.797959644	1.814247596	4.64738297	NA	NA	NA	NA	1
Non infected	-1.301029996	4.69019608	-1.301029996	4.619093331	NA	NA	NA	NA	0
Non infected	-1.301029996	3.250420002	-1.301029996	3.184691431	NA	NA	NA	NA	0
Non infected	0.301029996	3.694605199	0.146128036	3.710963119	NA	NA	NA	NA	1
Non infected	-1.301029996	4.522444234	-1.301029996	4.276461804	NA	NA	NA	NA	0
Non infected	-1.301029996	4.252853031	-1.301029996	3.8876173	NA	NA	NA	NA	0
Non infected	1.103803721	4.017033339	0.748188027	3.890979597	NA	NA	NA	NA	1
Non infected	1.086359831	4.602059991	0.77815125	4.390935107	NA	NA	NA	NA	1
Newly infected	-1.301029996	2.572871602	1.484299839	4.614897216	NA	NA	NA	NA	0
Non infected	1.089905111	4.629409599	0.908485019	4.152288344	NA	NA	NA	NA	1
Non infected	1.481442629	4.835056102	1.771587481	4.607455023	NA	NA	NA	NA	1
Non infected	-1.301029996	2.717670503	-1.301029996	2.698970004	NA	NA	NA	NA	0
Non infected	-1.301029996	3.861534411	-1.301029996	3.980003372	NA	NA	NA	NA	0
Non infected	-1.301029996	4.485721426	-1.301029996	4.283301229	NA	NA	NA	NA	0
Non infected	-1.301029996	3.28780173	-1.301029996	3.214843848	NA	NA	NA	NA	0
Non infected	-1.301029996	4.527629901	-1.301029996	4.320146286	NA	NA	NA	NA	0
Non infected	-1.301029996	3.834420704	-1.301029996	3.860936621	NA	NA	NA	NA	0
Non infected	-1.301029996	2.593286067	-1.301029996	2.612783857	NA	NA	NA	NA	0
Non infected	1.374748346	4.701567985	1.326335861	4.575187845	NA	NA	NA	NA	1
Non infected	-1.301029996	4.250420002	-1.301029996	4.117271296	NA	NA	NA	NA	0
Non infected	-1.301029996	4.029383778	-1.301029996	3.855519156	NA	NA	NA	NA	0
Non infected	-1.301029996	3.915399835	-1.301029996	3.667452953	NA	NA	NA	NA	0
Non infected	-1.301029996	4.485721426	-1.301029996	4.198657087	NA	NA	NA	NA	0
Newly infected	-1.301029996	4.235528447	1.201397124	4.53529412	NA	NA	NA	NA	0
Non infected	-1.301029996	4.206825876	-1.301029996	3.902546779	NA	NA	NA	NA	0
Non infected	-1.301029996	2.750508395	-1.301029996	2.691965103	NA	NA	NA	NA	0
Non infected	2.096910013	1.63748973	1.887054378	1.340444115	NA	NA	NA	NA	0
Non infected	-1.301029996	4.017033339	-1.301029996	4.340444115	NA	NA	NA	NA	0
Non infected	-1.301029996	3.769377326	-1.301029996	3.664641976	NA	NA	NA	NA	0
Non infected	-1.301029996	4.033423755	-1.301029996	3.775974331	NA	NA	NA	NA	0
Non infected	-1.301029996	4.195899652	-1.301029996	4.08278537	NA	NA	NA	NA	0
Non infected	-1.301029996	4.506505032	-1.301029996	4.127104798	NA	NA	NA	NA	0
Non infected	-1.301029996	3.711807229	-1.301029996	3.600972896	NA	NA	NA	NA	0
Non infected	1.36361198	4.515873844	1.206825876	4.322219295	NA	NA	NA	NA	1
Non infected	0.633468456	3.728353782	0.579783597	3.702430536	NA	NA	NA	NA	1
Non infected	1.260071388	4.652246341	1.117271296	4.575187845	NA	NA	NA	NA	1
Non infected	0.982271233	4.336459734	0.851258349	4.146128036	NA	NA	NA	NA	1
Non infected	-1.301029996	4.561101384	-1.301029996	4.193124598	NA	NA	NA	NA	0
Non infected	-1.301029996	4.269512944	-1.301029996	4.049218023	NA	NA	NA	NA	0
Non infected	-1.301029996	3.392696953	-1.301029996	3.204119983	NA	NA	NA	NA	0
Non infected	-1.301029996	3.891537458	-1.301029996	3.691965103	NA	NA	NA	NA	0
Non infected	0	4.567026366	-0.045757491	4.209515015	NA	NA	NA	NA	1
Non infected	-1.301029996	3.88536122	-1.301029996	4.049218023	NA	NA	NA	NA	0
Non infected	-1.301029996	4.294466226	-1.301029996	4.025305865	NA	NA	NA	NA	0
Non infected	-1.301029996	4.252853031	-1.301029996	3.960946196	NA	NA	NA	NA	0
Non infected	-0.698970004	4.146128036	-1	4.315970345	NA	NA	NA	NA	0
Non infected	-1.301029996	4.365487985	-1.301029996	4.149219113	NA	NA	NA	NA	0
Non infected	-1.301029996	4.184691431	-1.301029996	4.178976947	NA	NA	NA	NA	0
Non infected	-1.301029996	4.008600172	-1.301029996	3.691965103	NA	NA	NA	NA	0
Non infected	-1.301029996	4.245512668	-1.301029996	4.029383778	NA	NA	NA	NA	0
Non infected	-1.301029996	4.948901761	-1.301029996	4.856124444	NA	NA	NA	NA	0
Non infected	0.897627091	4.294466226	0.672097858	4.029383778	NA	NA	NA	NA	1
Non infected	0.342422681	4.519827994	0.531478917	4.471291711	NA	NA	NA	NA	1
Non infected	-0.045757491	4.309630167	-0.22184875	4.198657087	NA	NA	NA	NA	0
Newly infected	-1.301029996	4.11058971	-0.698970004	4.562292864	NA	NA	NA	NA	0
Non infected	-1.301029996	4.276461804	-1.301029996	3.92992956	NA	NA	NA	NA	0
Non infected	-1.301029996	4.152288344	-1.301029996	3.835690571	NA	NA	NA	NA	0
Non infected	-1.301029996	4.318063335	-1.301029996	3.989894564	NA	NA	NA	NA	0
Non infected	-1.301029996	4.079181246	-1.301029996	3.861534411	NA	NA	NA	NA	0
Non infected	-1.301029996	3.7355989	-1.301029996	3.437750563	NA	NA	NA	NA	0
Non infected	-0.698970004	4.372912003	-0.698970004	4.152288344	NA	NA	NA	NA	0
Non infected	-1.301029996	4.831869774	-1.301029996	4.682145076	NA	NA	NA	NA	0
Non infected	-1.301029996	4.553883027	-1.301029996	4.26245109	NA	NA	NA	NA	0
Non infected	-1.301029996	4.330413773	-1.301029996	4.220108088	NA	NA	NA	NA	0
Non infected	-1.301029996	4.376576957	-1.301029996	4.252853031	NA	NA	NA	NA	0
Non infected	1.413299764	4.1430148	1.222716471	3.946943271	NA	NA	NA	NA	1
Non infected	-1.301029996	4.225309282	-1.301029996	4.117271296	NA	NA	NA	NA	0
Non infected	-1	3.760422483	-1	3.558708571	NA	NA	NA	NA	0
Non infected	-1.301029996	4.334453751	-1.301029996	4.699837726	NA	NA	NA	NA	0
Non infected	-1.301029996	4.507855872	-1.301029996	4.541579244	NA	NA	NA	NA	0
Non infected	1.260071388	4.771587481	0.799340549	4.475671188	NA	NA	NA	NA	1
Non infected	-1.301029996	4.389166084	-1.301029996	4.193124598	NA	NA	NA	NA	0
Non infected	-1.301029996	4.387389826	-1.301029996	4.012837225	NA	NA	NA	NA	0
Non infected	-1.301029996	4.477121255	-1.301029996	3.959994838	NA	NA	NA	NA	0
Non infected	-1.301029996	4.657055853	-1.301029996	4.617000341	NA	NA	NA	NA	0
Non infected	-1	4.146128036	-1	3.950364854	NA	NA	NA	NA	0
Non infected	-1.301029996	4.28780173	-1.301029996	4.064457989	NA	NA	NA	NA	0
Non infected	1.021189299	4.352182518	0.832508913	4.276461804	NA	NA	NA	NA	1
Non infected	-1.301029996	3.863917377	-1.301029996	3.797267541	NA	NA	NA	NA	0
Non infected	-1.301029996	4.245512668	-1.301029996	4.008600172	NA	NA	NA	NA	0
Non infected	-1.301029996	4.146128036	-1.301029996	4.004321374	NA	NA	NA	NA	0
Non infected	-1.301029996	-0.698970004	-1.301029996	-0.698970004	NA	NA	NA	NA	0
Non infected	-1	2.247973266	-1.301029996	2.227886705	NA	NA	NA	NA	0
Non infected	-1.301029996	4.260071388	-1.301029996	4.068185862	NA	NA	NA	NA	0
Non infected	-1.301029996	3.968482949	-1.301029996	3.610660163	NA	NA	NA	NA	0
Non infected	-1.301029996	4.46834733	-1.301029996	4.212187604	NA	NA	NA	NA	0
Non infected	-1.301029996	4.053078443	-1.301029996	3.830588669	NA	NA	NA	NA	0
Non infected	-1.301029996	-0.698970004	-1.301029996	-0.698970004	NA	NA	NA	NA	0
Non infected	-1.301029996	3.703291378	-1.301029996	3.348304863	NA	NA	NA	NA	0
Non infected	-0.301029996	4.776701184	-0.301029996	4.526339277	NA	NA	NA	NA	0
Non infected	-1.301029996	4.374748346	-1.301029996	4.610660163	NA	NA	NA	NA	0
Non infected	2.206825876	0.460897843	2.315970345	0.344392274	NA	NA	NA	NA	0
Non infected	-1.301029996	4.725094521	-1.301029996	4.292256071	NA	NA	NA	NA	0
Non infected	-1.301029996	3.677606953	-1.301029996	3.600972896	NA	NA	NA	NA	0
Non infected	-1.301029996	4.484299839	-1.301029996	4.071882007	NA	NA	NA	NA	0
Non infected	-1.301029996	4.247973266	-1.301029996	3.92788341	NA	NA	NA	NA	0
Non infected	-0.522878745	4.498310554	-0.522878745	3.893761762	NA	NA	NA	NA	0
Non infected	-1.301029996	4.654176542	-1.301029996	4.08278537	NA	NA	NA	NA	0
Non infected	-1.301029996	4.285557309	-1.301029996	4.08278537	NA	NA	NA	NA	0
Non infected	-1.301029996	3.527629901	-1.301029996	3.835690571	NA	NA	NA	NA	0
Non infected	-1.301029996	4.290034611	-1.301029996	3.878521796	NA	NA	NA	NA	0
Newly infected	-1.301029996	4.983175072	1.746634199	5.986771734	NA	NA	NA	NA	0
Non infected	-1	4.350248018	-1	4.176091259	NA	NA	NA	NA	0
Non infected	-1.301029996	3.930949031	-1.301029996	3.672097858	NA	NA	NA	NA	0
Non infected	-1.301029996	3.608526034	-1.301029996	3.342422681	NA	NA	NA	NA	0
Non infected	-1.301029996	4.851258349	-1.301029996	4.527629901	NA	NA	NA	NA	0
Non infected	-1.301029996	4.991226076	-1.301029996	4.480006943	NA	NA	NA	NA	0
Newly infected	-1.301029996	3.987666265	0.763427994	4.889301703	NA	NA	NA	NA	0
Non infected	1.809559715	4.794488047	1.608526034	4.605305046	NA	NA	NA	NA	1
Newly infected	-0.22184875	4.671172843	1.31386722	4.563481085	NA	NA	NA	NA	0
Non infected	-1.301029996	4.133538908	-1.301029996	3.974050903	NA	NA	NA	NA	0
Non infected	-1.301029996	4.715167358	-1.301029996	4.494154594	NA	NA	NA	NA	0
Non infected	-1.301029996	4.600972896	-1.301029996	4.298853076	NA	NA	NA	NA	0
Non infected	-1.301029996	4.017033339	-1.301029996	3.72427587	NA	NA	NA	NA	0
Non infected	-1.301029996	4.120573931	-1.301029996	3.749736316	NA	NA	NA	NA	0
Non infected	-1	4.480006943	-1	4.457881897	NA	NA	NA	NA	0
Non infected	0.414973348	4.158362492	0.322219295	3.971739591	NA	NA	NA	NA	1
Non infected	-1.301029996	5.133538908	-1.301029996	4.876794976	NA	NA	NA	NA	0
Non infected	-1.301029996	4.5774918	-1.301029996	4.322219295	NA	NA	NA	NA	0
Non infected	1.730782276	4.374748346	1.736396502	4.235528447	NA	NA	NA	NA	1
Non infected	0.591064607	4.853698212	0.462397998	4.720159303	NA	NA	NA	NA	1
Non infected	-1.301029996	4.923761961	-1.301029996	4.870403905	NA	NA	NA	NA	0
Non infected	-1.301029996	4.720159303	-1.301029996	4.545307116	NA	NA	NA	NA	0
Non infected	-1.301029996	4.255272505	-1.301029996	4.079181246	NA	NA	NA	NA	0
Non infected	-0.301029996	4.716003344	-0.397940009	4.531478917	NA	NA	NA	NA	0
Non infected	-1.301029996	4.247973266	-1.301029996	4.127104798	NA	NA	NA	NA	0
Non infected	0.361727836	4.832508913	0.278753601	4.683947131	NA	NA	NA	NA	1
Non infected	2.012837225	4.320146286	2.130333768	4.580924976	NA	NA	NA	NA	1
Non infected	-1.301029996	4.394451681	-1.301029996	3.997823081	NA	NA	NA	NA	0
Non infected	-1.301029996	4.610660163	-1.301029996	4.546542663	NA	NA	NA	NA	0
Non infected	-1.301029996	4.064457989	-1.301029996	3.779596491	NA	NA	NA	NA	0
Non infected	-1.301029996	4.269512944	-1.301029996	4.158362492	NA	NA	NA	NA	0
Non infected	-1.301029996	-0.698970004	-1.301029996	-0.698970004	NA	NA	NA	NA	0
Non infected	-1.301029996	4.480006943	-1.301029996	4.267171728	NA	NA	NA	NA	0
Non infected	-1.301029996	3.982271233	-1.301029996	4.311753861	NA	NA	NA	NA	0
Non infected	-1.301029996	4.63447727	-1.301029996	4.459392488	NA	NA	NA	NA	0
Non infected	-1.301029996	4.488550717	-1.301029996	4.267171728	NA	NA	NA	NA	0
Non infected	-1.301029996	3.390935107	-1.301029996	3.201397124	NA	NA	NA	NA	0
Non infected	-1.301029996	3.636487896	-1.301029996	3.498310554	NA	NA	NA	NA	0
Newly infected	-1.301029996	3.46686762	0.819543936	4.290034611	NA	NA	NA	NA	0
Non infected	-1.301029996	3.545307116	-1.301029996	3.46834733	NA	NA	NA	NA	0
Newly infected	-1.301029996	3.217483944	0.342422681	4.008600172	NA	NA	NA	NA	0
Non infected	0.819543936	4.596597096	0.755874856	4.532754379	NA	NA	NA	NA	1
Newly infected	-1.301029996	4.356025857	0.968482949	4.23299611	NA	NA	NA	NA	0
Non infected	1.376576957	4.820201459	1.797959644	4.600972896	NA	NA	NA	NA	1
Non infected	-1.301029996	-0.698970004	-1.301029996	-0.698970004	NA	NA	NA	NA	0
Non infected	-1.301029996	4.67669361	-1.301029996	4.356025857	NA	NA	NA	NA	0
Non infected	-1.301029996	2.841984805	-1.301029996	2.862727528	NA	NA	NA	NA	0
Non infected	-0.522878745	4.328379603	-0.22184875	4.281033367	NA	NA	NA	NA	1
Non infected	0.939519253	4.635483747	0.86332286	4.380211242	NA	NA	NA	NA	1
Non infected	-1.301029996	2.857332496	-1.301029996	2.780317312	NA	NA	NA	NA	0
Non infected	0.755874856	4.472756449	0.591064607	4.227886705	NA	NA	NA	NA	1
Non infected	-1.301029996	4.695481676	-1.301029996	4.389166084	NA	NA	NA	NA	0
Non infected	1.155336037	3.604226053	1.017033339	3.531478917	NA	NA	NA	NA	1
Non infected	1.113943352	3.710117365	0.908485019	3.602059991	NA	NA	NA	NA	1
Non infected	-1.301029996	3.103803721	-1.301029996	2.936010796	NA	NA	NA	NA	0
Non infected	-1.301029996	3.250420002	-1.301029996	3.155336037	NA	NA	NA	NA	0
Non infected	-1.301029996	2.499687083	-1.301029996	2.494154594	NA	NA	NA	NA	0
Non infected	-1.301029996	4.463892989	-1.301029996	4.155336037	NA	NA	NA	NA	0
Non infected	-1.301029996	3.874481818	-1.301029996	3.692846919	NA	NA	NA	NA	0
Non infected	-1.301029996	4.201397124	-1.301029996	4.064457989	NA	NA	NA	NA	0
Non infected	-1.301029996	4.170261715	-1.301029996	3.982271233	NA	NA	NA	NA	0
Non infected	-1	3.096910013	-1	2.984077034	NA	NA	NA	NA	0
Non infected	-1.301029996	4.953276337	-1.301029996	4.495544338	NA	NA	NA	NA	0
Non infected	1.46834733	4.350248018	1.346352974	4.230448921	NA	NA	NA	NA	1
Non infected	0.792391689	4.350248018	0.653212514	4.240549248	NA	NA	NA	NA	1
Newly infected	-1.301029996	3.622214023	1.206825876	4.387389826	NA	NA	NA	NA	0
Non infected	-1.301029996	4.361727836	-1.301029996	4.056904851	NA	NA	NA	NA	0
Non infected	-1.301029996	4.540329475	-1.301029996	4.012837225	NA	NA	NA	NA	0
Non infected	-1.301029996	3.743509765	-1.301029996	3.672097858	NA	NA	NA	NA	0
Non infected	-1.301029996	3.944975908	-1.301029996	3.691965103	NA	NA	NA	NA	0
Non infected	0.707570176	4.522444234	0.477121255	4.367355921	NA	NA	NA	NA	1
Non infected	-1.301029996	4.380211242	-1.301029996	4.041392685	NA	NA	NA	NA	0
Non infected	-1.301029996	5.120573931	-1.301029996	5.017033339	NA	NA	NA	NA	0
Non infected	1.359835482	4.382017043	1.146128036	4.267171728	NA	NA	NA	NA	1
Non infected	1.037426498	4.382017043	0.897627091	4.326335861	NA	NA	NA	NA	1
Non infected	-1.301029996	4.08278537	-1.301029996	3.857332496	NA	NA	NA	NA	0
Non infected	1.260071388	4.683947131	1.181843588	4.450249108	NA	NA	NA	NA	1
Non infected	1.033423755	4.737987326	0.799340549	4.572871602	NA	NA	NA	NA	1
Non infected	-1.301029996	4.992111488	-1.301029996	4.802089258	NA	NA	NA	NA	0
Non infected	-1.301029996	3.812913357	-1.301029996	3.57863921	NA	NA	NA	NA	0
Non infected	-1	4.649334859	-1.301029996	4.359835482	NA	NA	NA	NA	0
Non infected	-1.301029996	4.206825876	-1.301029996	3.913283902	NA	NA	NA	NA	0
Non infected	0.939519253	4.854913022	0.531478917	4.542825427	NA	NA	NA	NA	1
Non infected	-1.301029996	2.631443769	-1.301029996	2.646403726	NA	NA	NA	NA	0
Newly infected	-1.301029996	4.227886705	0.633468456	4.618048097	NA	NA	NA	NA	0
Non infected	0.505149978	4.033423755	0.204119983	3.944482672	NA	NA	NA	NA	1
Non infected	0.792391689	4.049218023	0.591064607	3.990782692	NA	NA	NA	NA	1
Non infected	1.702430536	4.662757832	1.517195898	4.350248018	NA	NA	NA	NA	1
Non infected	-1.301029996	3.682145076	-1.301029996	3.664641976	NA	NA	NA	NA	0
Non infected	-1.301029996	3.44870632	-1.301029996	3.359835482	NA	NA	NA	NA	0
Non infected	0.301029996	4.605305046	0.041392685	4.5774918	NA	NA	NA	NA	1
Non infected	-1.301029996	4.385606274	-1.301029996	4.382017043	NA	NA	NA	NA	0
Non infected	-1.301029996	3.953276337	-1.301029996	3.847572659	NA	NA	NA	NA	0
Non infected	1.618048097	4.760422483	1.359835482	4.514547753	NA	NA	NA	NA	1
Non infected	-1.301029996	4.23299611	-1.301029996	3.707570176	NA	NA	NA	NA	0
Non infected	0.278753601	3.814913181	0.255272505	3.821513528	NA	NA	NA	NA	1
Non infected	-1.301029996	4.559906625	-1.301029996	4.198657087	NA	NA	NA	NA	0
Non infected	-1.301029996	4.583198774	-1.301029996	4.214843848	NA	NA	NA	NA	0
Non infected	-1.301029996	3.416640507	-1.301029996	3.31386722	NA	NA	NA	NA	0
Non infected	-1.301029996	4.864511081	-1.301029996	4.588831726	NA	NA	NA	NA	0
Non infected	-1.301029996	4.579783597	-1.301029996	4.346352974	NA	NA	NA	NA	0
Non infected	1.394451681	4.605305046	1.225309282	4.485721426	NA	NA	NA	NA	1
Non infected	-1.301029996	3.98721923	-1.301029996	3.711807229	NA	NA	NA	NA	0
Newly infected	-1.301029996	3.648360011	1.004321374	4.392696953	NA	NA	NA	NA	0
Non infected	-1.301029996	3.589949601	-1.301029996	4.243038049	NA	NA	NA	NA	0
Non infected	0.447158031	4.595496222	0.949390007	4.481442629	NA	NA	NA	NA	1
Non infected	0.113943352	4.546542663	-0.045757491	4.315970345	NA	NA	NA	NA	1
Non infected	1.1430148	4.501059262	0.838849091	4.206825876	NA	NA	NA	NA	1
Non infected	-1.301029996	3.981365509	-1.301029996	3.837588438	NA	NA	NA	NA	0
Newly infected	-1.301029996	4.713490543	1.788875116	4.829946696	NA	NA	NA	NA	0
Non infected	-1.301029996	4.475671188	-1.301029996	4.045322979	NA	NA	NA	NA	0
Non infected	-1.301029996	4.214843848	-1.301029996	4.540329475	NA	NA	NA	NA	0
Non infected	-1	4.06069784	-1	3.931966115	NA	NA	NA	NA	0
Non infected	-1.301029996	3.707570176	-1.301029996	3.336459734	NA	NA	NA	NA	0
Newly infected	-1.301029996	4.459392488	1.120573931	4.712649702	NA	NA	NA	NA	0
Newly infected	-1	-0.698970004	1.460897843	1.385606274	NA	NA	NA	NA	0
Newly infected	-1.301029996	3.641474111	1.770852012	4.571708832	NA	NA	NA	NA	0
Non infected	-1.301029996	3.757396029	-1.301029996	3.655138435	NA	NA	NA	NA	0
Non infected	-1.301029996	4.716837723	-1.301029996	4.579783597	NA	NA	NA	NA	0
Non infected	-1.301029996	3.883093359	-1.301029996	3.814913181	NA	NA	NA	NA	0
Non infected	-1.301029996	4.285557309	-1.301029996	3.867467488	NA	NA	NA	NA	0
Non infected	-1.301029996	4.785329835	-1.301029996	4.475671188	NA	NA	NA	NA	0
Newly infected	-1.301029996	3.72427587	1.547774705	4.315970345	NA	NA	NA	NA	0
Non infected	-1.301029996	3.357934847	-1.301029996	3.292256071	NA	NA	NA	NA	1
Non infected	0.230448921	4.62838893	0.079181246	4.46686762	NA	NA	NA	NA	1
Non infected	-0.397940009	2.167317335	-0.522878745	2.068185862	NA	NA	NA	NA	0
Newly infected	-1.301029996	3.487138375	0.342422681	4.922725458	NA	NA	NA	NA	0
Non infected	-1.301029996	4	-1.301029996	3.775974331	NA	NA	NA	NA	0
Non infected	1.387389826	0.445604203	1.274157849	0.432969291	NA	NA	NA	NA	0
Non infected	-1.301029996	3.652246341	-1.301029996	3.602059991	NA	NA	NA	NA	0
Non infected	1.421603927	4.639486489	1.093421685	4.305351369	NA	NA	NA	NA	1
Non infected	-1.301029996	4.238046103	-1.301029996	4.257678575	NA	NA	NA	NA	0
Non infected	-1.301029996	5.08278537	-1.301029996	4.990782692	NA	NA	NA	NA	0
Non infected	-1.301029996	4.086359831	-1.301029996	3.63748973	NA	NA	NA	NA	0
Non infected	-1.301029996	4.472756449	-1.301029996	4.093421685	NA	NA	NA	NA	0
Non infected	-1.301029996	4.680335513	-1.301029996	4.161368002	NA	NA	NA	NA	0
Non infected	-1.301029996	4.283301229	-1.301029996	4	NA	NA	NA	NA	0
Non infected	-1.301029996	4.673020907	-1.301029996	4.290034611	NA	NA	NA	NA	0
Non infected	-1.301029996	4.835056102	-1.301029996	4.575187845	NA	NA	NA	NA	0
Non infected	-1.301029996	4.093421685	-1.301029996	3.850033258	NA	NA	NA	NA	0
Non infected	-1.301029996	4.294466226	-1.301029996	3.936010796	NA	NA	NA	NA	0
Non infected	-1.301029996	4.51851394	-1.301029996	4.214843848	NA	NA	NA	NA	0
Non infected	0.968482949	4.662757832	0.643452676	4.540329475	NA	NA	NA	NA	1
Non infected	-1.301029996	4.012837225	-1.301029996	3.741151599	NA	NA	NA	NA	0
Non infected	1.830588669	4.498310554	1.766412847	4.378397901	NA	NA	NA	NA	1
Newly infected	-0.698970004	4.184691431	0.913813852	4.804820679	NA	NA	NA	NA	0
Non infected	0.991226076	4.620136055	0.62324929	4.491361694	NA	NA	NA	NA	1
Non infected	-1.301029996	3.506505032	-1.301029996	3.079181246	NA	NA	NA	NA	0
Non infected	-1.301029996	4.469822016	-1.301029996	4.326335861	NA	NA	NA	NA	0
Non infected	-1.301029996	4.149219113	-1.301029996	3.979092901	NA	NA	NA	NA	0
Non infected	-1.301029996	-0.698970004	-1.301029996	-0.698970004	NA	NA	NA	NA	0
Non infected	-1.301029996	3.737987326	-1.301029996	3.683947131	NA	NA	NA	NA	0
Non infected	-1.301029996	4.372912003	-1.301029996	4.049218023	NA	NA	NA	NA	0
Non infected	-1.301029996	4.372912003	-1	4.130333768	NA	NA	NA	NA	0
Non infected	-1.301029996	4.243038049	-1.301029996	4.206825876	NA	NA	NA	NA	0
Non infected	0.113943352	4.501059262	-0.096910013	4.359835482	NA	NA	NA	NA	1
Non infected	-1.301029996	4.540329475	-1.301029996	4.491361694	NA	NA	NA	NA	0
Non infected	-1.301029996	3.913813852	-1.301029996	3.682145076	NA	NA	NA	NA	0
Newly infected	-1.301029996	2.80685803	1.123851641	4.638489257	NA	NA	NA	NA	0
Non infected	1.113943352	4.474216264	0.86923172	4.264817823	NA	NA	NA	NA	1
Non infected	-1	4.371067862	-1	4.136720567	NA	NA	NA	NA	0
Non infected	-1.301029996	4.718501689	-1.301029996	4.514547753	NA	NA	NA	NA	0
Non infected	-1.301029996	4.193124598	-1.301029996	3.949390007	NA	NA	NA	NA	0
Non infected	2.017033339	4.252853031	2.037426498	3.998695158	NA	NA	NA	NA	1
Non infected	-1.301029996	3.720985744	-1.301029996	3.408239965	NA	NA	NA	NA	0
Non infected	1.649334859	1.206825876	1.903089987	1.633468456	NA	NA	NA	NA	0
Non infected	-1	4.305351369	-1	4.146128036	NA	NA	NA	NA	0
Non infected	-1.301029996	4.447158031	-1.301029996	3.910090546	NA	NA	NA	NA	0
Non infected	-1.301029996	2.892094603	-1.301029996	2.902002891	NA	NA	NA	NA	0
Non infected	1.281033367	-0.060480747	1.204119983	0.071882007	NA	NA	NA	NA	0
Non infected	-1.301029996	4.029383778	-1.301029996	3.943494516	NA	NA	NA	NA	0
Non infected	1.892651034	4.805500858	1.677606953	4.679427897	NA	NA	NA	NA	1
Non infected	-1.301029996	2.761927838	-1.301029996	2.604226053	NA	NA	NA	NA	0
Non infected	-1.301029996	4.008600172	-1.301029996	3.790988475	NA	NA	NA	NA	0
Non infected	1.193124598	4.5289167	0.991226076	4.281033367	NA	NA	NA	NA	1
Non infected	-1.301029996	4.550228353	-1.301029996	4.324282455	NA	NA	NA	NA	0
Non infected	-1.301029996	4.921686475	-1.301029996	4.798650645	NA	NA	NA	NA	0
Non infected	-1.301029996	4.534026106	-1.301029996	4.26245109	NA	NA	NA	NA	0
Non infected	-1.301029996	4.564666064	-1.301029996	4.235528447	NA	NA	NA	NA	0
Non infected	1.274157849	3.983175072	1.278753601	3.754348336	NA	NA	NA	NA	1
Non infected	-1.301029996	4.315970345	-1.301029996	4.089905111	NA	NA	NA	NA	0
Non infected	1.367355921	4.527629901	1.298853076	4.496929648	NA	NA	NA	NA	1
Non infected	0.886490725	4.240549248	0.740362689	4.086359831	NA	NA	NA	NA	1
Non infected	1.222716471	4.999130541	1.064457989	4.821513528	NA	NA	NA	NA	1
Non infected	-1.301029996	3.28780173	-1.301029996	3.146128036	NA	NA	NA	NA	0
Non infected	-1.301029996	2.6599162	-1.301029996	2.63748973	NA	NA	NA	NA	0
Non infected	0.939519253	4.489958479	0.919078092	4.243038049	NA	NA	NA	NA	1
Newly infected	-1.301029996	4.307496038	1.064457989	4.742725131	NA	NA	NA	NA	0
Non infected	-1.301029996	3.494154594	-1.301029996	3.359835482	NA	NA	NA	NA	0
Non infected	0.851258349	4.686636269	0.633468456	4.5774918	NA	NA	NA	NA	1
Non infected	1.394451681	4.5289167	1.127104798	4.334453751	NA	NA	NA	NA	1
Non infected	-1.301029996	4.459392488	-1.301029996	4.214843848	NA	NA	NA	NA	0
Non infected	0.322219295	4.164352856	0.146128036	4.056904851	NA	NA	NA	NA	1
Non infected	-1.301029996	4.755874856	-1.301029996	4.392696953	NA	NA	NA	NA	0
Non infected	-1	3.324282455	-1.301029996	3.247973266	NA	NA	NA	NA	0
Non infected	0.77815125	5.045322979	0.51851394	4.563481085	NA	NA	NA	NA	1
Non infected	0.544068044	4.477121255	0.447158031	4.225309282	NA	NA	NA	NA	1
Non infected	1.093421685	3.51851394	0.934498451	3.469822016	NA	NA	NA	NA	1
Non infected	0.322219295	4.930949031	0.176091259	4.80685803	NA	NA	NA	NA	1
Non infected	-1.301029996	4.276461804	-1.301029996	4.06069784	NA	NA	NA	NA	0
Non infected	1.680335513	5.139879086	1.432969291	4.880813592	NA	NA	NA	NA	1
Non infected	-1.301029996	3.772321707	-1.301029996	3.719331287	NA	NA	NA	NA	0
Non infected	-1.301029996	3.877371346	-1.301029996	3.745855195	NA	NA	NA	NA	0
Non infected	1.012837225	4.752048448	0.763427994	4.595496222	NA	NA	NA	NA	1
Non infected	-1.301029996	3.507855872	-1.301029996	3.456366033	NA	NA	NA	NA	0
Non infected	-1.301029996	4.741151599	-1.301029996	4.595496222	NA	NA	NA	NA	0
Non infected	-1.301029996	4.271841607	-1.301029996	4.149219113	NA	NA	NA	NA	0
Non infected	-1.301029996	4.5289167	-1.301029996	4.324282455	NA	NA	NA	NA	0
Non infected	-1.301029996	4.691965103	-1.301029996	4.899273187	NA	NA	NA	NA	0
Non infected	-1.301029996	3.881954971	-1.301029996	3.532754379	NA	NA	NA	NA	0
Non infected	-1.301029996	4.511883361	-1.301029996	4.290034611	NA	NA	NA	NA	0
Non infected	-1.301029996	4.544068044	-1.301029996	4.255272505	NA	NA	NA	NA	0
Non infected	1.021189299	5.170261715	1.307496038	4.916453949	NA	NA	NA	NA	1
Non infected	-1.301029996	4.456366033	-1.301029996	4.190331698	NA	NA	NA	NA	0
Non infected	0.939519253	4.158362492	0.908485019	3.905256049	NA	NA	NA	NA	1
Non infected	-1.301029996	3.492760389	-1.301029996	3.389166084	NA	NA	NA	NA	0
Newly infected	-1.301029996	3.744292983	1.589949601	4.334453751	NA	NA	NA	NA	0
Non infected	-1.301029996	3.689308859	-1.301029996	3.421603927	NA	NA	NA	NA	0
Non infected	-1.301029996	4.064457989	-1.301029996	4.017033339	NA	NA	NA	NA	0
Non infected	-1.301029996	3.624282096	-1.301029996	3.409933123	NA	NA	NA	NA	0
Non infected	-1.301029996	4.553883027	-1.301029996	4.494154594	NA	NA	NA	NA	0
Newly infected	-1.301029996	4.599883072	1.456366033	4.721810615	NA	NA	NA	NA	0
Non infected	-1.301029996	4.593286067	-1.301029996	4.478566496	NA	NA	NA	NA	0
Non infected	-1.301029996	4.285557309	-1.301029996	4.041392685	NA	NA	NA	NA	0
Newly infected	-1.301029996	4.1430148	1.469822016	4.904715545	NA	NA	NA	NA	0
Non infected	-1.301029996	4.383815366	-1.301029996	4.745855195	NA	NA	NA	NA	0
Non infected	-1.301029996	4.240549248	-1.301029996	4.075546961	NA	NA	NA	NA	0
Non infected	-1.301029996	4.298853076	-1.301029996	4.155336037	NA	NA	NA	NA	0
Non infected	-1.301029996	4.610660163	-1.301029996	4.584331224	NA	NA	NA	NA	0
Non infected	-1.301029996	4.06069784	-1.301029996	3.890979597	NA	NA	NA	NA	0
Non infected	-1.301029996	4.450249108	-1.301029996	4.053078443	NA	NA	NA	NA	0
Newly infected	-1.301029996	4.463892989	1.403120521	4.767897616	NA	NA	NA	NA	0
Non infected	-1.301029996	4.376576957	-1.301029996	4.195899652	NA	NA	NA	NA	0
Non infected	-1.301029996	3.852479994	-1.301029996	3.423245874	NA	NA	NA	NA	0
Non infected	-1.301029996	2.7355989	-1.301029996	2.671172843	NA	NA	NA	NA	0
Non infected	-1.301029996	4.445604203	-1.301029996	4.127104798	NA	NA	NA	NA	0
Non infected	-1	4.875061263	-1.301029996	4.632457292	NA	NA	NA	NA	0
Non infected	-1.301029996	2.973127854	-1.301029996	2.914871818	NA	NA	NA	NA	0
Non infected	-1.301029996	3.894316063	-1.301029996	3.597695186	NA	NA	NA	NA	0
Non infected	-0.698970004	4.5774918	-0.698970004	4.311753861	NA	NA	NA	NA	0
Non infected	-1.301029996	4.167317335	-1.301029996	3.859138297	NA	NA	NA	NA	0
Non infected	-1.301029996	4.093421685	-1.301029996	3.886490725	NA	NA	NA	NA	0
Non infected	-1.301029996	4.679427897	-1.301029996	4.488550717	NA	NA	NA	NA	0
Non infected	-1.301029996	4.658964843	-1.301029996	4.553883027	NA	NA	NA	NA	0
Non infected	-1.301029996	4.840106094	-1.301029996	4.766412847	NA	NA	NA	NA	0
Non infected	-1.301029996	4.527629901	-1.301029996	4.225309282	NA	NA	NA	NA	0
Non infected	-1.301029996	3.757396029	-1.301029996	3.619093331	NA	NA	NA	NA	0
Non infected	-1.301029996	4.184691431	-1.301029996	3.92788341	NA	NA	NA	NA	0
Non infected	-1.301029996	4.432969291	-1.301029996	4.049218023	NA	NA	NA	NA	0
Non infected	-1.301029996	3.864511081	-1.301029996	3.603144373	NA	NA	NA	NA	0
Non infected	-1.301029996	4.372912003	-1.301029996	4.23299611	NA	NA	NA	NA	0
Non infected	-1.301029996	4.356025857	-1.301029996	4.079181246	NA	NA	NA	NA	0
Non infected	-1.301029996	4.170261715	-1.301029996	4.056904851	NA	NA	NA	NA	0
Non infected	0.851258349	4.890421019	0.707570176	4.733197265	NA	NA	NA	NA	1
Non infected	-1.301029996	4.505149978	-1.301029996	4.292256071	NA	NA	NA	NA	0
Non infected	-1.301029996	4.365487985	-1.301029996	4.247973266	NA	NA	NA	NA	0
Newly infected	-1.301029996	3.705007959	1.350248018	4.45484486	NA	NA	NA	NA	0
Non infected	-1.301029996	4.699837726	-1.301029996	4.541579244	NA	NA	NA	NA	0
Non infected	1.184691431	4.534026106	0.908485019	4.190331698	NA	NA	NA	NA	1
Non infected	-1.301029996	3.485721426	-1.301029996	3.318063335	NA	NA	NA	NA	0
Newly infected	-1.301029996	3.589949601	1.093421685	4.51054501	NA	NA	NA	NA	0
Non infected	-1.301029996	4.552668216	-1.301029996	4.235528447	NA	NA	NA	NA	0
Non infected	-1.301029996	4.209515015	-1.301029996	3.909556029	NA	NA	NA	NA	0
Newly infected	-1.301029996	4.592176757	2.012837225	5.017033339	NA	NA	NA	NA	0
Non infected	-1	4.638489257	-1	4.474216264	NA	NA	NA	NA	0
Non infected	1.498310554	4.26245109	1.372912003	4.068185862	NA	NA	NA	NA	1
Non infected	-1.301029996	4.36361198	-1.301029996	4.06069784	NA	NA	NA	NA	0
Non infected	-1.301029996	4.075546961	-1.301029996	3.788168371	NA	NA	NA	NA	0
Non infected	-1.301029996	4.392696953	-1.301029996	4.029383778	NA	NA	NA	NA	0
Non infected	-1.301029996	3.978180517	-1.301029996	3.567026366	NA	NA	NA	NA	0
Non infected	-1.301029996	3.67669361	-1.301029996	3.372912003	NA	NA	NA	NA	0
Non infected	-1.301029996	4.033423755	-1.301029996	3.915399835	NA	NA	NA	NA	0
Non infected	-1.301029996	4.463892989	-1.301029996	4.086359831	NA	NA	NA	NA	0
Non infected	-1.301029996	4.806179974	-1.301029996	4.62324929	NA	NA	NA	NA	0
Non infected	-1.301029996	4.198657087	-1.301029996	3.865103975	NA	NA	NA	NA	0
Non infected	-1.301029996	4.553883027	-1.301029996	4.195899652	NA	NA	NA	NA	0
Non infected	1.743509765	5.718501689	1.701567985	5.531478917	NA	NA	NA	NA	1
Non infected	-1.301029996	4.812244697	-1.301029996	4.652246341	NA	NA	NA	NA	0
Non infected	-1.301029996	4.629409599	-1.301029996	4.494154594	NA	NA	NA	NA	1
Non infected	-1.301029996	4.318063335	-1.301029996	3.931966115	NA	NA	NA	NA	0
Non infected	-1.301029996	4.36361198	-1.301029996	4.017033339	NA	NA	NA	NA	0
Non infected	-1.301029996	4.346352974	-1.301029996	4.089905111	NA	NA	NA	NA	0
Non infected	-1.301029996	4.671172843	-1.301029996	4.499687083	NA	NA	NA	NA	0
Non infected	-1.301029996	4.225309282	-1.301029996	3.942999593	NA	NA	NA	NA	0
Non infected	-1.301029996	3.071882007	-1.301029996	3.414973348	NA	NA	NA	NA	0
Non infected	-1.301029996	4.652246341	-1.301029996	4.378397901	NA	NA	NA	NA	0
Non infected	-1.301029996	3.883093359	-1.301029996	3.765668555	NA	NA	NA	NA	0
Non infected	-1.301029996	4.309630167	-1.301029996	3.985875357	NA	NA	NA	NA	0
Non infected	-1.301029996	4.507855872	-1.301029996	4.227886705	NA	NA	NA	NA	0
Non infected	-1.301029996	4.629409599	-1.301029996	4.519827994	NA	NA	NA	NA	0
Non infected	-1.301029996	4.158362492	-1.301029996	3.819543936	NA	NA	NA	NA	0
Non infected	-1.301029996	4.298853076	-1.301029996	4	NA	NA	NA	NA	0
Non infected	-1.301029996	4.565847819	-1.301029996	4.491361694	NA	NA	NA	NA	0
Non infected	0.886490725	4.492760389	1.178976947	4.235528447	NA	NA	NA	NA	1
Non infected	-1.301029996	4.354108439	-1.301029996	4.243038049	NA	NA	NA	NA	0
Non infected	-1.301029996	3.966141733	-1.301029996	3.680335513	NA	NA	NA	NA	0
Non infected	-1.301029996	4.173186268	-1.301029996	4.012837225	NA	NA	NA	NA	0
Non infected	-1	4.631443769	-1.301029996	4.371067862	NA	NA	NA	NA	0
Non infected	-1.301029996	4.198657087	-1.301029996	3.956648579	NA	NA	NA	NA	0
Non infected	-1.301029996	4.608526034	-1.301029996	4.281033367	NA	NA	NA	NA	0
Non infected	-1.301029996	4.474216264	-1.301029996	4.195899652	NA	NA	NA	NA	0
Non infected	-1.301029996	4.836956737	-1.301029996	4.593286067	NA	NA	NA	NA	0
Newly infected	-1.301029996	4.46686762	0.633468456	5.133538908	NA	NA	NA	NA	0
Non infected	-1.301029996	3.44870632	-1.301029996	3.336459734	NA	NA	NA	NA	0
Non infected	1.505149978	4.719331287	1.63748973	4.610660163	NA	NA	NA	NA	1
Non infected	-1.301029996	4.614897216	-1.301029996	4.340444115	NA	NA	NA	NA	0
Non infected	-1.301029996	4.741939078	-1.301029996	4.565847819	NA	NA	NA	NA	0
Non infected	-1.301029996	4.492760389	-1.301029996	4.298853076	NA	NA	NA	NA	0
Non infected	1.113943352	4.611723308	1.053078443	4.392696953	NA	NA	NA	NA	1
Non infected	-1.301029996	4.491361694	-1.301029996	4.267171728	NA	NA	NA	NA	0
Non infected	-1.301029996	4.230448921	-1.301029996	4.041392685	NA	NA	NA	NA	0
Non infected	-1.301029996	3.7930916	-1.301029996	4.257678575	NA	NA	NA	NA	0
Non infected	-1.301029996	4.380211242	-1.301029996	4.041392685	NA	NA	NA	NA	0
Non infected	-1.301029996	4.004321374	-1.301029996	3.767155866	NA	NA	NA	NA	0
Non infected	-1.301029996	4.652246341	-1.301029996	4.371067862	NA	NA	NA	NA	0
Non infected	-1.301029996	4.651278014	-1.301029996	4.340444115	NA	NA	NA	NA	0
Non infected	-1.301029996	4.626340367	-1.301029996	4.494154594	NA	NA	NA	NA	0
Non infected	-1.301029996	3.749736316	-1.301029996	3.496929648	NA	NA	NA	NA	0
Non infected	-1.301029996	4.630427875	-1.301029996	4.478566496	NA	NA	NA	NA	0
Newly infected	-1.301029996	4.369215857	1.149219113	5.071882007	NA	NA	NA	NA	0
Non infected	-1.301029996	4.57054294	-1.301029996	4.485721426	NA	NA	NA	NA	0
Non infected	-1.301029996	4.152288344	-1.301029996	3.915927212	NA	NA	NA	NA	0
Newly infected	-1.301029996	4.181843588	1.204119983	4.589949601	NA	NA	NA	NA	0
Non infected	-1.301029996	5.056904851	-1.301029996	4.770115295	NA	NA	NA	NA	0
Non infected	-1.301029996	4.206825876	-1.301029996	4.008600172	NA	NA	NA	NA	0
Non infected	-1.301029996	4.579783597	-1.301029996	4.227886705	NA	NA	NA	NA	0
Non infected	-1.301029996	4.699837726	-1.301029996	4.46686762	NA	NA	NA	NA	0
Non infected	-1.301029996	4.5132176	-1.301029996	4.164352856	NA	NA	NA	NA	0
Non infected	-1.301029996	3.919078092	-1.301029996	3.710117365	NA	NA	NA	NA	0
Non infected	-1.301029996	4.348304863	-1.301029996	4.049218023	NA	NA	NA	NA	0
Non infected	-1.301029996	3.705863712	-1.301029996	3.326335861	NA	NA	NA	NA	0
Newly infected	-1.301029996	4.655138435	0.86332286	4.656098202	NA	NA	NA	NA	0
Non infected	-0.698970004	4.10720997	-0.698970004	3.916453949	NA	NA	NA	NA	0
Non infected	-1.301029996	4.606381365	-1.301029996	4.301029996	NA	NA	NA	NA	0
Non infected	-1.301029996	4.257678575	-1.301029996	4.025305865	NA	NA	NA	NA	0
Non infected	-1.301029996	3.924795996	-1.301029996	3.602059991	NA	NA	NA	NA	0
Non infected	-1.301029996	4.671172843	-1.301029996	4.526339277	NA	NA	NA	NA	0
Non infected	-1.301029996	4.235528447	-1.301029996	3.822821645	NA	NA	NA	NA	0
Non infected	-1.301029996	4.6599162	-1.301029996	4.330413773	NA	NA	NA	NA	0
Non infected	-1.301029996	4.394451681	-1.301029996	4.267171728	NA	NA	NA	NA	0
Non infected	-1.301029996	4.086359831	-1.301029996	3.855519156	NA	NA	NA	NA	0
Non infected	-1.301029996	4.371067862	-1.301029996	4.071882007	NA	NA	NA	NA	0
Non infected	1	4.802773725	0.672097858	4.649334859	NA	NA	NA	NA	1
Non infected	0.146128036	4.387389826	0.079181246	4.217483944	NA	NA	NA	NA	1
Non infected	-1.301029996	4.745855195	-1.301029996	4.553883027	NA	NA	NA	NA	0
Non infected	-1.301029996	4.045322979	-1.301029996	3.752816431	NA	NA	NA	NA	0
Non infected	-1.301029996	4.655138435	-1.301029996	4.526339277	NA	NA	NA	NA	0
Non infected	-1.301029996	4.59439255	-1.301029996	4.281033367	NA	NA	NA	NA	0
Non infected	0.301029996	4.394451681	0.113943352	4.281033367	NA	NA	NA	NA	1
Non infected	-1.301029996	4.507855872	-1.301029996	4.278753601	NA	NA	NA	NA	0
Non infected	-1.301029996	3.740362689	-1.301029996	3.336459734	NA	NA	NA	NA	0
Non infected	-1.301029996	4.960470778	-1.301029996	4.727541257	NA	NA	NA	NA	0
Non infected	-1.301029996	4.089905111	-1.301029996	3.963315511	NA	NA	NA	NA	0
Non infected	-1.301029996	4.049218023	-1.301029996	3.803457116	NA	NA	NA	NA	0
Non infected	-1.301029996	4.201397124	-1.301029996	3.767155866	NA	NA	NA	NA	0
Non infected	-1.301029996	4.064457989	-1.301029996	3.704150517	NA	NA	NA	NA	0
Non infected	-1.301029996	4.178976947	-1.301029996	3.792391689	NA	NA	NA	NA	0
Non infected	-1.301029996	3.764176132	-1.301029996	3.403120521	NA	NA	NA	NA	0
Non infected	-1.301029996	4.656098202	-1.301029996	4.281033367	NA	NA	NA	NA	0
Non infected	-1.301029996	3.445604203	-1.301029996	3.1430148	NA	NA	NA	NA	0
Non infected	-1.301029996	4.7930916	-1.301029996	4.568201724	NA	NA	NA	NA	0
Non infected	-1.301029996	4.06069784	-1.301029996	3.959518377	NA	NA	NA	NA	0
Non infected	-1	4.976808337	-1	4.865103975	NA	NA	NA	NA	0
Non infected	-1.301029996	4.982271233	-1.301029996	4.797267541	NA	NA	NA	NA	0
Non infected	-1.301029996	5.100370545	-1.301029996	4.841984805	NA	NA	NA	NA	0
Non infected	-1.301029996	4.247973266	-1.301029996	4.152288344	NA	NA	NA	NA	0
Non infected	1.230448921	3.807535028	1.06069784	3.713490543	NA	NA	NA	NA	1
Non infected	-1.301029996	4.176091259	-1.301029996	3.707570176	NA	NA	NA	NA	0
Non infected	-1.301029996	3.933487288	-1.301029996	3.923244019	NA	NA	NA	NA	0
Non infected	0.892094603	4.800717078	0.662757832	4.681241237	NA	NA	NA	NA	1
Non infected	-1.301029996	3.271841607	-1.301029996	3.195899652	NA	NA	NA	NA	0
Non infected	-0.15490196	3.806179974	-0.15490196	3.691081492	NA	NA	NA	NA	0
Non infected	-1.301029996	3.705863712	-1.301029996	3.544068044	NA	NA	NA	NA	0
Non infected	-1.301029996	4.278753601	-1.301029996	4.238046103	NA	NA	NA	NA	0
Non infected	-1.301029996	3.872156273	-1.301029996	3.736396502	NA	NA	NA	NA	0
Non infected	-1.301029996	4.526339277	-1.301029996	4.324282455	NA	NA	NA	NA	0
Non infected	-1.301029996	1.957607287	-1.301029996	1.902546779	NA	NA	NA	NA	0
Non infected	-1.301029996	4.209515015	-1.301029996	3.984527313	NA	NA	NA	NA	0
Non infected	-1.301029996	4.626340367	-1.301029996	4.552668216	NA	NA	NA	NA	0
Non infected	1.537819095	4.718501689	1.324282455	4.549003262	NA	NA	NA	NA	1
Non infected	-1.301029996	4.595496222	-1.301029996	4.330413773	NA	NA	NA	NA	0
Non infected	1.649334859	4.883661435	1.62838893	4.786751422	NA	NA	NA	NA	1
Non infected	-1.301029996	3.748962861	-1.301029996	3.715167358	NA	NA	NA	NA	0
Newly infected	-1	5.117271296	0.959041392	5.025305865	NA	NA	NA	NA	0
Non infected	0.204119983	3.828659897	0.255272505	3.691081492	NA	NA	NA	NA	1
Newly infected	-1.301029996	4.045322979	1.699837726	5.093421685	NA	NA	NA	NA	0
Non infected	-1.301029996	4.580924976	-1.301029996	4.328379603	NA	NA	NA	NA	0
Non infected	0.568201724	4.204119983	0.505149978	4.149219113	NA	NA	NA	NA	1
Non infected	-1.301029996	4.777426822	-1.301029996	4.567026366	NA	NA	NA	NA	0
Non infected	-1.301029996	4.562292864	-1.301029996	4.380211242	NA	NA	NA	NA	0
Non infected	0.963787827	4.021189299	0.531478917	3.828015064	NA	NA	NA	NA	1
Non infected	-1.301029996	4.597695186	-1.301029996	4.484299839	NA	NA	NA	NA	0
Non infected	0.812913357	4.276461804	0.62324929	4.193124598	NA	NA	NA	NA	1
Non infected	-1.301029996	4.477121255	-1.301029996	4.28780173	NA	NA	NA	NA	0
Non infected	1.561101384	3.285557309	1.181843588	3.173186268	NA	NA	NA	NA	1
Non infected	1.123851641	4.567026366	0.86332286	4.376576957	NA	NA	NA	NA	1
Non infected	-1.301029996	3.926342447	-1.301029996	3.8876173	NA	NA	NA	NA	0
Non infected	0.431363764	4.444044796	0.113943352	4.26245109	NA	NA	NA	NA	1
Non infected	-1.301029996	4.723455672	-1.301029996	4.496929648	NA	NA	NA	NA	0
Newly infected	-0.22184875	4.488550717	0.77815125	4.390935107	NA	NA	NA	NA	0
Non infected	0.812913357	0.294466226	0.602059991	0.033423755	NA	NA	NA	NA	0
Non infected	-1.301029996	3.973589623	-1.301029996	3.591064607	NA	NA	NA	NA	0
Non infected	-1.301029996	3.821513528	-1.301029996	3.489958479	NA	NA	NA	NA	0
Non infected	-1.301029996	3.831869774	-1.301029996	3.614897216	NA	NA	NA	NA	0
Non infected	1.544068044	0.586587305	1.477121255	1.127104798	NA	NA	NA	NA	0
Non infected	1.556302501	4.598790507	1.555094449	4.371067862	NA	NA	NA	NA	1
Newly infected	-1.301029996	4.33243846	1.029383778	4.844477176	NA	NA	NA	NA	0
Non infected	-1.301029996	4.773054693	-1.301029996	4.686636269	NA	NA	NA	NA	0
Non infected	0.414973348	4.575187845	0.278753601	4.222716471	NA	NA	NA	NA	1
Newly infected	-1.301029996	4.861534411	1.999565488	5.149219113	NA	NA	NA	NA	0
Non infected	-1.301029996	4.309630167	-1.301029996	4.064457989	NA	NA	NA	NA	0
Non infected	-1.301029996	4.671172843	-1.301029996	4.798650645	NA	NA	NA	NA	0
Non infected	-1.301029996	3.670245853	-1.301029996	3.63447727	NA	NA	NA	NA	0
Non infected	-1.301029996	4.677606953	-1.301029996	4.437750563	NA	NA	NA	NA	0
Non infected	-0.397940009	3.431363764	-0.301029996	3.352182518	NA	NA	NA	NA	0
Non infected	1.549003262	4.071882007	1.374748346	4	NA	NA	NA	NA	1
Non infected	-1.301029996	3.50242712	-1.301029996	3.414973348	NA	NA	NA	NA	0
Non infected	-1.301029996	5.071882007	-1.301029996	4.918030337	NA	NA	NA	NA	0
Non infected	-1.301029996	3.374748346	-1.301029996	3.340444115	NA	NA	NA	NA	0
Newly infected	-1.301029996	4.049218023	0.146128036	4.767897616	NA	NA	NA	NA	0
Non infected	-1.301029996	4.120573931	-1.301029996	3.844477176	NA	NA	NA	NA	0
[truncated: 2,497 more rows]
