# Supplementary material for: Serum anti-nucleocapsid antibody correlates of protection from SARS-CoV-2 re-infection regardless of symptoms or immune history
Source: Commun Med (Lond). 2025 May 15;5:172. doi: 10.1038/s43856-025-00894-8 (PMC12081900; doi:10.1038/s43856-025-00894-8)
Supplement: Supplementary file 8 — Supplementary Data 5 [file 43856_2025_894_MOESM8_ESM.xlsx]

## Sheet: Fig. 2o–v
			X name	Anti_S	Anti_S	Anti_S	Anti_S	Anti_N	Anti_N	Anti_N	Ancestral_NT	Ancestral_NT	BA.5_NT
			Y name	Anti_S	Anti_N	Ancestral_NT	BA.5_NT	Anti_N	NTwk_log5	NTba5_log5	Ancestral_NT	BA.5_NT	BA.5_NT
Survey period	Hybrid immunity	Newly infection	Variable
Dec. 2022	Hybrid	Newly infected	coefficient	1	-0.0809297	0.529127	0.549508	1	0.0922425	-0.157724	1	0.602174	1
Dec. 2022	Hybrid	Non infected	coefficient	1	0.161523	0.839185	0.817466	1	-0.00379378	-0.110571	1	0.856879	1
Dec. 2022	Non-hybrid	Newly infected	coefficient	1	0.142702	0.873601	0.902654	1	0.0820971	0.0255651	1	0.923385	1
Dec. 2022	Non-hybrid	Non infected	coefficient	1	-0.121107	0.971696	0.927679	1	-0.275351	-0.162626	1	0.907045	1
Feb. 2023	Hybrid	Newly infected	coefficient	1	-0.153383	0.665738	0.480805	1	-0.0313378	-0.1082	1	0.656858	1
Feb. 2023	Hybrid	Non infected	coefficient	1	0.166917	0.844384	0.771024	1	0.0485977	0.0463374	1	0.910242	1
Feb. 2023	Non-hybrid	Newly infected	coefficient	1	0.162467	0.877795	0.849267	1	0.192185	0.306563	1	0.791127	1
Feb. 2023	Non-hybrid	Non infected	coefficient	1	-0.299028	0.972451	0.906111	1	-0.18296	-0.353413	1	0.868627	1
Dec. 2022	Hybrid	Newly infected	p value	0	0.638918	0.0164414	0.0120821	0	0.698915	0.506613	0	0.00496197	0
Dec. 2022	Hybrid	Non infected	p value	0	5.29289e-07	3.75197e-06	1.0786e-05	0	0.987335	0.642592	0	1.40663e-06	0
Dec. 2022	Non-hybrid	Newly infected	p value	0	0.00724484	4.90041e-07	5.21221e-08	0	0.730778	0.9148	0	6.52579e-09	0
Dec. 2022	Non-hybrid	Non infected	p value	0	8.92847e-12	9.99277e-13	3.94571e-09	0	0.239993	0.49332	0	3.49768e-08	1.24597e-139
Feb. 2023	Hybrid	Newly infected	p value	0	0.518524	0.00135527	0.0318731	0	0.895653	0.649782	0	0.00165343	0
Feb. 2023	Hybrid	Non infected	p value	0	0.481825	2.84773e-06	6.91059e-05	0	0.838775	0.846186	0	2.58339e-08	0
Feb. 2023	Non-hybrid	Newly infected	p value	0	0.493748	3.67489e-07	2.17796e-06	1.24597e-139	0.416938	0.188631	0	3.27269e-05	0
Feb. 2023	Non-hybrid	Non infected	p value	0	0.200287	7.85601e-13	3.81364e-08	0	0.440063	0.126373	0	6.8056e-07	0
